# Supplementary material for: Interactome Analysis of Microtubule-targeting Agents Reveals Cytotoxicity Bases in Normal Cells
Source: Genomics Proteomics Bioinformatics. 2017 Dec 12;15(6):352–60. doi: 10.1016/j.gpb.2017.04.006 (PMC5828656; doi:10.1016/j.gpb.2017.04.006)
Supplement: Supplementary Table S1 — Biological functions of MTA subnetworks and MTA–DDA interactome [file mmc1.xlsx]

## Sheet: Biological f. 2-methoxyestradio
TableS1	Biological function of 2-methoxyestradiol subnetwork
P value	Adjusted P value	Biological function of 2-methoxyestradiol	N_2-MethoxFB	n_2-MethoxFB	X_2-MethoxFB	xx_2-MethoxFB
2.46E−23	1.23E−20	Cellular response to xenobiotic stimulus	14307	33	42	12
2.46E−23	1.23E−20	Xenobiotic metabolic process	14307	33	42	12
1.28E−22	4.24E−20	Response to xenobiotic stimulus	14307	37	42	12
1.22E−19	3.03E−17	Flavonoid metabolic process	14307	10	42	8
1.33E−18	2.66E−16	Phenylpropanoid metabolic process	14307	12	42	8
6.77E−15	1.13E−12	Response to chemical stimulus	14307	1465	42	25
1.01E−13	1.43E−11	Secondary metabolic process	14307	61	42	9
1.70E−13	2.03E−11	Flavone metabolic process	14307	5	42	5
1.84E−13	2.03E−11	Cellular response to chemical stimulus	14307	399	42	15
2.12E−13	2.12E−11	Cellular hormone metabolic process	14307	66	42	9
5.33E−12	4.83E−10	Retinoic acid metabolic process	14307	17	42	6
1.07E−11	8.90E−10	Terpenoid metabolic process	14307	37	42	7
1.36E−11	1.04E−09	Steroid metabolic process	14307	208	42	11
1.60E−11	1.14E−09	Regulation of hormone levels	14307	153	42	10
2.43E−11	1.62E−09	Hormone metabolic process	14307	110	42	9
5.71E−11	3.18E−09	Drug metabolic process	14307	24	42	6
5.66E−11	3.18E−09	Lipid metabolic process	14307	834	42	17
5.74E−11	3.18E−09	Cellular amino acid derivative metabolic process	14307	174	42	10
1.99E−10	9.46E−09	Vitamin a metabolic process	14307	29	42	6
1.99E−10	9.46E−09	Retinoid metabolic process	14307	29	42	6
1.99E−10	9.46E−09	Diterpenoid metabolic process	14307	29	42	6
2.77E−10	1.26E−08	Cellular aromatic compound metabolic process	14307	144	42	9
2.99E−10	1.30E−08	Isoprenoid metabolic process	14307	58	42	7
1.34E−09	5.56E−08	Fat-soluble vitamin metabolic process	14307	39	42	6
7.05E−09	2.81E−07	Cellular response to stimulus	14307	987	42	16
1.33E−08	5.10E−07	Estrogen metabolic process	14307	10	42	4
7.34E−08	2.71E−06	Cellular amino acid and derivative metabolic process	14307	365	42	10
1.22E−07	4.33E−06	Vitamin metabolic process	14307	81	42	6
2.34E−07	8.05E−06	Coumarin metabolic process	14307	5	42	3
5.83E−07	1.94E−05	Pigment metabolic process	14307	56	42	5
6.10E−07	1.96E−05	Response to stimulus	14307	3633	42	26
1.16E−06	3.61E−05	Metabolic process	14307	5959	42	33
2.39E−06	7.21E−05	Monocarboxylic acid metabolic process	14307	304	42	8
3.32E−06	9.74E−05	Regulation of biological quality	14307	1542	42	16
3.71E−06	1.06E−04	Regulation of cellular ketone metabolic process	14307	81	42	5
5.43E−06	1.50E−04	Negative regulation of lipid metabolic process	14307	40	42	4
6.59E−06	1.78E−04	Negative regulation of fatty acid metabolic process	14307	13	42	3
8.41E−06	2.13E−04	Estrogen catabolic process	14307	2	42	2
8.55E−06	2.13E−04	Response to drug	14307	256	42	7
8.37E−06	2.13E−04	Induction of apoptosis via death domain receptors	14307	14	42	3
1.52E−05	3.70E−04	Induction of apoptosis by extracellular signals	14307	108	42	5
2.15E−05	5.11E−04	Response to lipopolysaccharide	14307	116	42	5
2.60E−05	6.02E−04	Regulation of fatty acid metabolic process	14307	59	42	4
3.33E−05	7.54E−04	Response to molecule of bacterial origin	14307	127	42	5
4.16E−05	9.21E−04	Regulation of lipid metabolic process	14307	133	42	5
5.02E−05	1.09E−03	Heterocycle metabolic process	14307	337	42	7
7.09E−05	1.50E−03	Response to nutrient levels	14307	243	42	6
7.32E−05	1.52E−03	Response to antibiotic	14307	28	42	3
1.12E−04	2.28E−03	Response to extracellular stimulus	14307	264	42	6
1.20E−04	2.39E−03	Regulation of angiogenesis	14307	87	42	4
1.25E−04	2.40E−03	Benzene and derivative metabolic process	14307	6	42	2
1.25E−04	2.40E−03	Oxygen homeostasis	14307	6	42	2
1.68E−04	3.17E−03	Cellular lipid metabolic process	14307	550	42	8
1.98E−04	3.58E−03	Oxoacid metabolic process	14307	563	42	8
1.98E−04	3.58E−03	Carboxylic acid metabolic process	14307	563	42	8
2.15E−04	3.83E−03	Organic acid metabolic process	14307	570	42	8
2.34E−04	3.88E−03	Cellular ketone metabolic process	14307	577	42	8
2.33E−04	3.88E−03	Gas homeostasis	14307	8	42	2
2.33E−04	3.88E−03	Regulation of kidney development	14307	8	42	2
2.33E−04	3.88E−03	Hydrogen peroxide biosynthetic process	14307	8	42	2
2.68E−04	4.37E−03	Positive regulation of angiogenesis	14307	43	42	3
2.87E−04	4.61E−03	Regulation of smooth muscle cell proliferation	14307	44	42	3
2.92E−04	4.62E−03	Primary metabolic process	14307	5288	42	27
3.52E−04	5.49E−03	Positive regulation of cellular process	14307	2005	42	15
3.73E−04	5.63E−03	Hormone catabolic process	14307	10	42	2
3.73E−04	5.63E−03	Response to hyperoxia	14307	10	42	2
4.11E−04	6.11E−03	Small molecule metabolic process	14307	1370	42	12
4.55E−04	6.57E−03	Regulation of transforming growth factor-beta production	14307	11	42	2
4.49E−04	6.57E−03	Heart development	14307	221	42	5
5.45E−04	7.61E−03	Positive regulation of vascular endothelial growth factor receptor signaling pathway	14307	12	42	2
5.49E−04	7.61E−03	Response to bacterium	14307	231	42	5
5.45E−04	7.61E−03	Negative regulation of steroid metabolic process	14307	12	42	2
6.08E−04	8.30E−03	Regulation of homeostatic process	14307	133	42	4
6.43E−04	8.43E−03	Activation of nf-kappab-inducing kinase activity	14307	13	42	2
6.43E−04	8.43E−03	Positive regulation of blood vessel endothelial cell migration	14307	13	42	2
6.43E−04	8.43E−03	Positive regulation vascular endothelial growth factor production	14307	13	42	2
6.88E−04	8.91E−03	Positive regulation of nitrogen compound metabolic process	14307	678	42	8
7.89E−04	1.01E−02	Liver development	14307	62	42	3
8.26E−04	1.04E−02	Hepaticobiliary system development	14307	63	42	3
8.62E−04	1.07E−02	Regulation of vascular endothelial growth factor production	14307	15	42	2
9.30E−04	1.14E−02	Response to hypoxia	14307	149	42	4
9.84E−04	1.20E−02	Regulation of vascular endothelial growth factor receptor signaling pathway	14307	16	42	2
1.01E−03	1.20E−02	Positive regulation of biological process	14307	2209	42	15
1.01E−03	1.20E−02	Response to external stimulus	14307	551	42	7
1.16E−03	1.36E−02	Response to oxygen levels	14307	158	42	4
1.21E−03	1.41E−02	Positive regulation of cell communication	14307	413	42	6
1.42E−03	1.63E−02	Response to ethanol	14307	76	42	3
1.45E−03	1.64E−02	Response to nutrient	14307	168	42	4
1.55E−03	1.73E−02	Response to tumor necrosis factor	14307	20	42	2
1.69E−03	1.84E−02	Tube development	14307	297	42	5
1.71E−03	1.84E−02	Positive regulation of mesenchymal cell proliferation	14307	21	42	2
1.72E−03	1.84E−02	Positive regulation of apoptosis	14307	442	42	6
1.71E−03	1.84E−02	Release of cytochrome c from mitochondria	14307	21	42	2
1.79E−03	1.88E−02	Regulation of anatomical structure morphogenesis	14307	301	42	5
1.78E−03	1.88E−02	Positive regulation of programmed cell death	14307	445	42	6
1.86E−03	1.90E−02	Positive regulation of cell death	14307	449	42	6
1.87E−03	1.90E−02	Activation of pro-apoptotic gene products	14307	22	42	2
1.87E−03	1.90E−02	Regulation of blood vessel endothelial cell migration	14307	22	42	2
2.23E−03	2.18E−02	Regulation of mesenchymal cell proliferation	14307	24	42	2
2.23E−03	2.18E−02	Steroid catabolic process	14307	24	42	2
2.19E−03	2.18E−02	Induction of apoptosis	14307	315	42	5
2.22E−03	2.18E−02	Induction of programmed cell death	14307	316	42	5
2.94E−03	2.20E−02	Regulation of metanephric cap mesenchymal cell proliferation	14307	1	42	1
2.57E−03	2.20E−02	Cellular metabolic process	14307	4990	42	24
2.94E−03	2.20E−02	Regulation of systemic arterial blood pressure by neurotransmitter	14307	1	42	1
2.94E−03	2.20E−02	Response to herbicide	14307	1	42	1
2.93E−03	2.20E−02	Epithelium development	14307	337	42	5
2.42E−03	2.20E−02	Positive regulation of endothelial cell migration	14307	25	42	2
2.94E−03	2.20E−02	Dibenzo-p-dioxin catabolic process	14307	1	42	1
2.94E−03	2.20E−02	Positive regulation of sulfur amino acid metabolic process	14307	1	42	1
2.88E−03	2.20E−02	Regulation of cell proliferation	14307	848	42	8
2.94E−03	2.20E−02	Positive regulation of homocysteine metabolic process	14307	1	42	1
2.94E−03	2.20E−02	Primary spermatocyte growth	14307	1	42	1
2.94E−03	2.20E−02	Bilirubin conjugation	14307	1	42	1
2.94E−03	2.20E−02	Insecticide metabolic process	14307	1	42	1
2.94E−03	2.20E−02	Positive regulation of cellular amino acid metabolic process	14307	1	42	1
2.94E−03	2.20E−02	Negative regulation of catecholamine metabolic process	14307	1	42	1
2.94E−03	2.20E−02	Erythrophore differentiation	14307	1	42	1
2.94E−03	2.20E−02	Primitive hemopoiesis	14307	1	42	1
2.94E−03	2.20E−02	Positive regulation of fibroblast growth factor production	14307	1	42	1
2.94E−03	2.20E−02	Negative regulation of dopamine metabolic process	14307	1	42	1
2.94E−03	2.20E−02	Regulation of systemic arterial blood pressure by acetylcholine	14307	1	42	1
2.94E−03	2.20E−02	Vasodilation by acetylcholine involved in regulation of systemic arterial blood pressure	14307	1	42	1
2.94E−03	2.20E−02	Regulation of fibroblast growth factor production	14307	1	42	1
2.79E−03	2.20E−02	Tube morphogenesis	14307	201	42	4
2.94E−03	2.20E−02	Primitive erythrocyte differentiation	14307	1	42	1
2.94E−03	2.20E−02	Positive regulation of metanephric cap mesenchymal cell proliferation	14307	1	42	1
2.94E−03	2.20E−02	Biphenyl metabolic process	14307	1	42	1
2.42E−03	2.20E−02	Positive regulation of nitric oxide biosynthetic process	14307	25	42	2
2.61E−03	2.20E−02	Hydrogen peroxide metabolic process	14307	26	42	2
2.82E−03	2.20E−02	Epidermal growth factor receptor signaling pathway	14307	27	42	2
2.94E−03	2.20E−02	Basophil chemotaxis	14307	1	42	1
2.94E−03	2.20E−02	Age-dependent response to reactive oxygen species	14307	1	42	1
2.96E−03	2.20E−02	Regulation of apoptosis	14307	852	42	8
3.03E−03	2.24E−02	Response to cold	14307	28	42	2
3.14E−03	2.30E−02	Regulation of programmed cell death	14307	860	42	8
3.25E−03	2.35E−02	Apoptotic mitochondrial changes	14307	29	42	2
3.25E−03	2.35E−02	Positive regulation of smooth muscle cell proliferation	14307	29	42	2
3.30E−03	2.35E−02	Regulation of cell death	14307	867	42	8
3.30E−03	2.35E−02	Response to vitamin	14307	102	42	3
3.34E−03	2.36E−02	Response to organic substance	14307	869	42	8
3.47E−03	2.44E−02	Collagen metabolic process	14307	30	42	2
3.71E−03	2.58E−02	Regulation of nitric oxide biosynthetic process	14307	31	42	2
3.75E−03	2.60E−02	Response to other organism	14307	357	42	5
3.78E−03	2.60E−02	Response to cytokine stimulus	14307	107	42	3
3.95E−03	2.69E−02	Positive regulation of endothelial cell proliferation	14307	32	42	2
4.01E−03	2.72E−02	Negative regulation of biological process	14307	2020	42	13
4.19E−03	2.82E−02	Multicellular organismal macromolecule metabolic process	14307	33	42	2
4.45E−03	2.90E−02	Catechol metabolic process	14307	34	42	2
4.45E−03	2.90E−02	Positive regulation of dna replication	14307	34	42	2
4.45E−03	2.90E−02	Catecholamine metabolic process	14307	34	42	2
4.45E−03	2.90E−02	Diol metabolic process	14307	34	42	2
4.45E−03	2.90E−02	Detection of chemical stimulus	14307	34	42	2
4.63E−03	2.98E−02	Positive regulation of cellular biosynthetic process	14307	721	42	7
4.62E−03	2.98E−02	Positive regulation of i-kappab kinase/nf-kappab cascade	14307	115	42	3
4.71E−03	3.01E−02	Phenol metabolic process	14307	35	42	2
4.88E−03	3.10E−02	Positive regulation of signaling pathway	14307	380	42	5
4.98E−03	3.14E−02	Iron ion homeostasis	14307	36	42	2
5.02E−03	3.15E−02	Positive regulation of biosynthetic process	14307	732	42	7
5.09E−03	3.17E−02	Response to inorganic substance	14307	238	42	4
5.25E−03	3.23E−02	Porphyrin metabolic process	14307	37	42	2
5.25E−03	3.23E−02	Tetrapyrrole metabolic process	14307	37	42	2
5.86E−03	3.29E−02	Positive regulation of synaptic plasticity	14307	2	42	1
5.86E−03	3.29E−02	Nuclear membrane organization	14307	2	42	1
5.86E−03	3.29E−02	Xenobiotic catabolic process	14307	2	42	1
5.73E−03	3.29E−02	Tissue development	14307	750	42	7
5.86E−03	3.29E−02	Nuclear fragmentation involved in apoptotic nuclear change	14307	2	42	1
5.86E−03	3.29E−02	Regulation of homocysteine metabolic process	14307	2	42	1
5.88E−03	3.29E−02	Apoptosis	14307	567	42	6
5.86E−03	3.29E−02	Regulation of sulfur amino acid metabolic process	14307	2	42	1
5.86E−03	3.29E−02	Elastin metabolic process	14307	2	42	1
5.86E−03	3.29E−02	Negative regulation of cellular amine metabolic process	14307	2	42	1
5.82E−03	3.29E−02	Multicellular organismal metabolic process	14307	39	42	2
5.86E−03	3.29E−02	Negative regulation of transcription by transcription factor localization	14307	2	42	1
5.86E−03	3.29E−02	Response to iron(iii) ion	14307	2	42	1
5.86E−03	3.29E−02	Dibenzo-p-dioxin metabolic process	14307	2	42	1
5.86E−03	3.29E−02	Regulation of metanephros development	14307	2	42	1
5.86E−03	3.29E−02	Positive regulation of vascular permeability	14307	2	42	1
6.09E−03	3.39E−02	Regulation of i-kappab kinase/nf-kappab cascade	14307	127	42	3
6.23E−03	3.45E−02	Positive regulation of cell migration	14307	128	42	3
6.31E−03	3.48E−02	Response to abiotic stimulus	14307	404	42	5
6.37E−03	3.48E−02	Positive regulation of cellular metabolic process	14307	967	42	8
6.39E−03	3.48E−02	Programmed cell death	14307	577	42	6
6.64E−03	3.60E−02	Regulation of dna metabolic process	14307	131	42	3
6.72E−03	3.62E−02	Regulation of endothelial cell migration	14307	42	42	2
7.36E−03	3.95E−02	Regulation of steroid metabolic process	14307	44	42	2
7.51E−03	3.98E−02	Positive regulation of cellular component movement	14307	137	42	3
7.51E−03	3.98E−02	Positive regulation of locomotion	14307	137	42	3
8.53E−03	4.27E−02	Positive regulation of signal transduction	14307	276	42	4
8.78E−03	4.27E−02	Regulation of cellular amino acid metabolic process	14307	3	42	1
8.78E−03	4.27E−02	Post-embryonic camera-type eye development	14307	3	42	1
8.78E−03	4.27E−02	Mrna transcription from rna polymerase ii promoter	14307	3	42	1
8.78E−03	4.27E−02	Positive regulation of sulfur metabolic process	14307	3	42	1
8.78E−03	4.27E−02	Response to nematode	14307	3	42	1
8.67E−03	4.27E−02	Positive regulation of metabolic process	14307	1019	42	8
8.78E−03	4.27E−02	Negative regulation of activated t cell proliferation	14307	3	42	1
8.78E−03	4.27E−02	Connective tissue replacement involved in inflammatory response wound healing	14307	3	42	1
8.37E−03	4.27E−02	Regulation of endothelial cell proliferation	14307	47	42	2
8.78E−03	4.27E−02	Positive regulation of s phase of mitotic cell cycle	14307	3	42	1
8.78E−03	4.27E−02	Age-dependent general metabolic decline	14307	3	42	1
8.78E−03	4.27E−02	Age-dependent response to oxidative stress	14307	3	42	1
8.78E−03	4.27E−02	Negative regulation of synaptic transmission, dopaminergic	14307	3	42	1
8.75E−03	4.27E−02	Positive regulation of multicellular organismal process	14307	278	42	4
8.78E−03	4.27E−02	Cyclooxygenase pathway	14307	3	42	1
8.78E−03	4.27E−02	Maternal process involved in parturition	14307	3	42	1
9.07E−03	4.39E−02	Positive regulation of signaling process	14307	281	42	4
9.44E−03	4.55E−02	Response to organic cyclic substance	14307	149	42	3
9.56E−03	4.58E−02	Response to biotic stimulus	14307	447	42	5
9.79E−03	4.67E−02	Vascular process in circulatory system	14307	51	42	2
9.86E−03	4.68E−02	Regulation of metabolic process	14307	3920	42	19
9.97E−03	4.71E−02	Angiogenesis	14307	152	42	3
1.01E−02	4.76E−02	Response to metal ion	14307	153	42	3
1.02E−02	4.76E−02	Excretion	14307	52	42	2
1.06E−02	4.96E−02	Positive regulation of cell proliferation	14307	459	42	5
1.17E−02	5.00E−02	Positive regulation of cellular amine metabolic process	14307	4	42	1
1.09E−02	5.00E−02	Tissue remodeling	14307	54	42	2
1.17E−02	5.00E−02	Regulation of sulfur metabolic process	14307	4	42	1
1.17E−02	5.00E−02	Positive regulation of kidney development	14307	4	42	1
1.36E−02	5.73E−02	Regulation of cellular metabolic process	14307	3737	42	18
1.45E−02	5.77E−02	Regulation of intracellular protein kinase cascade	14307	323	42	4
1.46E−02	5.77E−02	Wound healing involved in inflammatory response	14307	5	42	1
1.43E−02	5.77E−02	Negative regulation of multicellular organismal process	14307	174	42	3
1.42E−02	5.77E−02	I-kappab kinase/nf-kappab cascade	14307	62	42	2
1.46E−02	5.77E−02	Negative regulation of systemic arterial blood pressure	14307	5	42	1
1.50E−02	5.91E−02	Negative regulation of cellular process	14307	1844	42	11
1.56E−02	6.02E−02	Oxygen and reactive oxygen species metabolic process	14307	65	42	2
1.56E−02	6.02E−02	Post-embryonic development	14307	65	42	2
1.56E−02	6.02E−02	Positive regulation of dna metabolic process	14307	65	42	2
1.55E−02	6.02E−02	Cell death	14307	698	42	6
1.59E−02	6.10E−02	Circulatory system process	14307	181	42	3
1.60E−02	6.10E−02	Death	14307	703	42	6
1.59E−02	6.10E−02	Blood circulation	14307	181	42	3
1.63E−02	6.16E−02	Multicellular organism reproduction	14307	511	42	5
1.63E−02	6.16E−02	Reproductive process in a multicellular organism	14307	511	42	5
1.75E−02	6.22E−02	Porphyrin catabolic process	14307	6	42	1
1.75E−02	6.22E−02	Mrna transcription	14307	6	42	1
1.75E−02	6.22E−02	Regulation of cell communication	14307	1154	42	8
1.75E−02	6.22E−02	Tetrapyrrole catabolic process	14307	6	42	1
1.66E−02	6.22E−02	Response to oxidative stress	14307	184	42	3
1.84E−02	6.47E−02	Enzyme linked receptor protein signaling pathway	14307	347	42	4
1.84E−02	6.47E−02	Positive regulation of developmental process	14307	347	42	4
2.04E−02	6.91E−02	Regulation of dna replication	14307	75	42	2
2.04E−02	6.91E−02	Toxin metabolic process	14307	7	42	1
1.99E−02	6.91E−02	Heterocycle catabolic process	14307	74	42	2
2.18E−02	7.32E−02	Cofactor metabolic process	14307	204	42	3
2.29E−02	7.60E−02	Growth	14307	208	42	3
2.33E−02	7.60E−02	Response to insecticide	14307	8	42	1
2.33E−02	7.60E−02	Post-embryonic organ development	14307	8	42	1
2.61E−02	7.89E−02	Neurological system process involved in regulation of systemic arterial blood pressure	14307	9	42	1
2.61E−02	7.89E−02	Nuclear envelope organization	14307	9	42	1
2.50E−02	7.89E−02	Regulation of signaling process	14307	778	42	6
2.46E−02	7.89E−02	Negative regulation of cell proliferation	14307	379	42	4
2.60E−02	7.89E−02	Multi-organism process	14307	785	42	6
2.61E−02	7.89E−02	Embryonic hemopoiesis	14307	9	42	1
2.59E−02	7.89E−02	Catabolic process	14307	1007	42	7
2.43E−02	7.89E−02	Regulation of signal transduction	14307	773	42	6
2.53E−02	7.89E−02	Regulation of cell migration	14307	216	42	3
2.54E−02	7.89E−02	Regulation of signaling pathway	14307	1003	42	7
2.61E−02	7.89E−02	Regulation of dopamine metabolic process	14307	9	42	1
2.65E−02	7.97E−02	Blood vessel morphogenesis	14307	220	42	3
2.65E−02	7.97E−02	Transmembrane receptor protein tyrosine kinase signaling pathway	14307	220	42	3
2.69E−02	8.00E−02	Regulation of developmental process	14307	791	42	6
2.71E−02	8.06E−02	Positive regulation of intracellular protein kinase cascade	14307	222	42	3
2.90E−02	8.30E−02	Regulation of catecholamine metabolic process	14307	10	42	1
2.89E−02	8.30E−02	Biological regulation	14307	6944	42	27
2.90E−02	8.30E−02	Parturition	14307	10	42	1
3.07E−02	8.75E−02	Hemopoiesis	14307	233	42	3
3.15E−02	8.84E−02	Organ development	14307	1792	42	10
3.16E−02	8.84E−02	Homeostasis of number of cells	14307	95	42	2
3.16E−02	8.84E−02	Myeloid cell differentiation	14307	95	42	2
3.18E−02	8.84E−02	Arachidonic acid metabolic process	14307	11	42	1
3.22E−02	8.93E−02	Cellular biogenic amine metabolic process	14307	96	42	2
3.28E−02	9.03E−02	Regulation of cellular component movement	14307	239	42	3
3.29E−02	9.03E−02	Regulation of blood pressure	14307	97	42	2
3.35E−02	9.10E−02	Regulation of locomotion	14307	241	42	3
3.35E−02	9.10E−02	Response to temperature stimulus	14307	98	42	2
3.47E−02	9.24E−02	Regulation of synaptic transmission, dopaminergic	14307	12	42	1
3.75E−02	9.64E−02	Regulation of activated t cell proliferation	14307	13	42	1
3.75E−02	9.64E−02	Regulation of vascular permeability	14307	13	42	1
3.67E−02	9.64E−02	Positive regulation of cytokine production	14307	103	42	2
3.75E−02	9.64E−02	Prostanoid biosynthetic process	14307	13	42	1
3.75E−02	9.64E−02	Prostaglandin biosynthetic process	14307	13	42	1
3.66E−02	9.64E−02	Cell development	14307	632	42	5
3.90E−02	9.94E−02	Negative regulation of metabolic process	14307	864	42	6
4.03E−02	9.98E−02	Regulation of cellular amine metabolic process	14307	14	42	1
4.03E−02	9.98E−02	Pigment cell differentiation	14307	14	42	1
3.93E−02	9.98E−02	Regulation of primary metabolic process	14307	3555	42	16
4.03E−02	9.98E−02	Response to iron ion	14307	14	42	1
4.01E−02	9.98E−02	Hemopoietic or lymphoid organ development	14307	259	42	3
4.11E−02	1.01E−01	Regulation of cell cycle	14307	446	42	4
4.21E−02	1.04E−01	Positive regulation of nucleobase, nucleoside, nucleotide and nucleic acid metabolic process	14307	657	42	5
4.25E−02	1.04E−01	Blood vessel development	14307	265	42	3
4.32E−02	1.04E−01	Developmental cell growth	14307	15	42	1
4.34E−02	1.04E−01	Developmental growth	14307	113	42	2
4.57E−02	1.09E−01	Vasculature development	14307	273	42	3
4.62E−02	1.09E−01	Detection of stimulus	14307	117	42	2
4.65E−02	1.09E−01	Immune system development	14307	275	42	3
4.67E−02	1.09E−01	Positive regulation of macromolecule biosynthetic process	14307	676	42	5
4.70E−02	1.10E−01	Behavior	14307	466	42	4
4.76E−02	1.11E−01	Camera-type eye development	14307	119	42	2
4.88E−02	1.12E−01	Vasodilation	14307	17	42	1
4.98E−02	1.13E−01	Activation of protein kinase activity	14307	122	42	2
5.16E−02	1.14E−01	Regulation of s phase of mitotic cell cycle	14307	18	42	1
5.52E−02	1.20E−01	Reproductive developmental process	14307	295	42	3
5.65E−02	1.22E−01	Mitochondrion organization	14307	131	42	2
5.99E−02	1.24E−01	Positive regulation of mitotic cell cycle	14307	21	42	1
5.99E−02	1.24E−01	Prostanoid metabolic process	14307	21	42	1
5.99E−02	1.24E−01	Prostaglandin metabolic process	14307	21	42	1
5.99E−02	1.24E−01	Aromatic compound catabolic process	14307	21	42	1
5.99E−02	1.24E−01	Negative regulation of blood pressure	14307	21	42	1
6.45E−02	1.32E−01	Regulation of phosphorylation	14307	518	42	4
6.54E−02	1.32E−01	Developmental pigmentation	14307	23	42	1
6.82E−02	1.36E−01	Apoptotic nuclear change	14307	24	42	1
6.82E−02	1.36E−01	Negative regulation of synaptic transmission	14307	24	42	1
6.82E−02	1.36E−01	Regulation of s phase	14307	24	42	1
6.85E−02	1.36E−01	Response to stress	14307	1773	42	9
6.86E−02	1.36E−01	System process	14307	1506	42	8
6.86E−02	1.36E−01	Chemical homeostasis	14307	529	42	4
6.91E−02	1.37E−01	Eye development	14307	147	42	2
7.09E−02	1.39E−01	Very long-chain fatty acid metabolic process	14307	25	42	1
7.32E−02	1.42E−01	Response to wounding	14307	541	42	4
7.37E−02	1.42E−01	Negative regulation of t cell proliferation	14307	26	42	1
7.36E−02	1.42E−01	Regulation of phosphorus metabolic process	14307	542	42	4
7.36E−02	1.42E−01	Regulation of phosphate metabolic process	14307	542	42	4
7.47E−02	1.43E−01	Homeostatic process	14307	774	42	5
7.53E−02	1.44E−01	Cellular catabolic process	14307	776	42	5
7.56E−02	1.44E−01	Anatomical structure development	14307	2656	42	12
7.64E−02	1.44E−01	Regulation of systemic arterial blood pressure mediated by a chemical signal	14307	27	42	1
7.64E−02	1.44E−01	Cellular component disassembly involved in apoptosis	14307	27	42	1
7.87E−02	1.47E−01	Negative regulation of cellular metabolic process	14307	786	42	5
7.80E−02	1.47E−01	Lipid biosynthetic process	14307	341	42	3
7.91E−02	1.47E−01	Negative regulation of transmission of nerve impulse	14307	28	42	1
8.59E−02	1.57E−01	Reproductive process	14307	807	42	5
8.61E−02	1.57E−01	System development	14307	2422	42	11
8.72E−02	1.57E−01	Negative regulation of mononuclear cell proliferation	14307	31	42	1
8.72E−02	1.57E−01	Negative regulation of lymphocyte proliferation	14307	31	42	1
8.72E−02	1.57E−01	Nucleus organization	14307	31	42	1
8.69E−02	1.57E−01	Reproduction	14307	810	42	5
8.72E−02	1.57E−01	Negative regulation of leukocyte proliferation	14307	31	42	1
8.72E−02	1.57E−01	Negative regulation of neurological system process	14307	31	42	1
8.80E−02	1.58E−01	Regulation of molecular function	14307	1062	42	6
8.95E−02	1.60E−01	Regulation of multicellular organismal process	14307	1067	42	6
9.26E−02	1.64E−01	Cofactor catabolic process	14307	33	42	1
9.26E−02	1.64E−01	Icosanoid biosynthetic process	14307	33	42	1
9.36E−02	1.65E−01	Regulation of protein kinase activity	14307	369	42	3
9.70E−02	1.71E−01	Anatomical structure formation involved in morphogenesis	14307	375	42	3
9.96E−02	1.75E−01	Lipid catabolic process	14307	182	42	2
1.01E−01	1.75E−01	Unsaturated fatty acid biosynthetic process	14307	36	42	1
1.02E−01	1.77E−01	Regulation of kinase activity	14307	383	42	3
1.06E−01	1.82E−01	Regulation of systemic arterial blood pressure	14307	38	42	1
1.09E−01	1.86E−01	Cell differentiation	14307	1668	42	8
1.11E−01	1.88E−01	Glycoprotein metabolic process	14307	194	42	2
1.11E−01	1.88E−01	Regulation of transferase activity	14307	398	42	3
1.14E−01	1.91E−01	Regulation of blood vessel size	14307	41	42	1
1.14E−01	1.91E−01	Regulation of tube size	14307	41	42	1
1.16E−01	1.93E−01	Negative regulation of t cell activation	14307	42	42	1
1.16E−01	1.93E−01	Leukocyte chemotaxis	14307	42	42	1
1.18E−01	1.94E−01	Regulation of cytokine production	14307	202	42	2
1.19E−01	1.94E−01	Erythrocyte differentiation	14307	43	42	1
1.19E−01	1.94E−01	Positive regulation of cell cycle process	14307	43	42	1
1.18E−01	1.94E−01	Amine metabolic process	14307	409	42	3
1.22E−01	1.96E−01	Cytokine production	14307	44	42	1
1.23E−01	1.97E−01	Cellular developmental process	14307	1714	42	8
1.25E−01	1.99E−01	Regulation of catalytic activity	14307	907	42	5
1.25E−01	1.99E−01	Fatty acid metabolic process	14307	209	42	2
1.28E−01	2.02E−01	Regulation of immune system process	14307	424	42	3
1.29E−01	2.04E−01	Cell chemotaxis	14307	47	42	1
1.33E−01	2.10E−01	Alcohol metabolic process	14307	433	42	3
1.34E−01	2.10E−01	Erythrocyte homeostasis	14307	49	42	1
1.37E−01	2.13E−01	Icosanoid metabolic process	14307	50	42	1
1.39E−01	2.16E−01	Negative regulation of lymphocyte activation	14307	51	42	1
1.40E−01	2.16E−01	Positive regulation of macromolecule metabolic process	14307	942	42	5
1.42E−01	2.18E−01	Small molecule biosynthetic process	14307	445	42	3
1.43E−01	2.19E−01	Immune system process	14307	948	42	5
1.43E−01	2.20E−01	Anatomical structure morphogenesis	14307	1218	42	6
1.45E−01	2.20E−01	Unsaturated fatty acid metabolic process	14307	53	42	1
1.45E−01	2.20E−01	Organic ether metabolic process	14307	53	42	1
1.47E−01	2.23E−01	Pigmentation	14307	54	42	1
1.47E−01	2.23E−01	Transcription from rna polymerase ii promoter	14307	231	42	2
1.50E−01	2.25E−01	Biosynthetic process	14307	1797	42	8
1.52E−01	2.28E−01	Positive regulation of protein kinase activity	14307	236	42	2
1.52E−01	2.28E−01	Negative regulation of leukocyte activation	14307	56	42	1
1.53E−01	2.28E−01	Regulation of transcription, dna-dependent	14307	1807	42	8
1.55E−01	2.28E−01	Regulation of synaptic plasticity	14307	57	42	1
1.56E−01	2.30E−01	Regulation of biological process	14307	6555	42	23
1.57E−01	2.30E−01	Cell growth	14307	58	42	1
1.56E−01	2.30E−01	Di-, tri-valent inorganic cation homeostasis	14307	240	42	2
1.60E−01	2.33E−01	Cellular component disassembly	14307	59	42	1
1.62E−01	2.35E−01	Positive regulation of kinase activity	14307	245	42	2
1.62E−01	2.35E−01	Cellular component movement	14307	474	42	3
1.63E−01	2.36E−01	Sensory organ development	14307	246	42	2
1.65E−01	2.38E−01	Regulation of nitrogen compound metabolic process	14307	3041	42	12
1.66E−01	2.39E−01	Cellular process	14307	9371	42	31
1.67E−01	2.40E−01	Leukocyte migration	14307	62	42	1
1.67E−01	2.40E−01	Negative regulation of cell activation	14307	62	42	1
1.70E−01	2.44E−01	Regulation of rna metabolic process	14307	1856	42	8
1.71E−01	2.44E−01	Positive regulation of transferase activity	14307	254	42	2
1.74E−01	2.47E−01	Response to toxin	14307	65	42	1
1.77E−01	2.50E−01	Regulation of t cell proliferation	14307	66	42	1
1.79E−01	2.52E−01	Cellular nitrogen compound catabolic process	14307	67	42	1
1.86E−01	2.59E−01	Multicellular organismal process	14307	4376	42	16
1.86E−01	2.59E−01	Positive regulation of cell cycle	14307	70	42	1
1.91E−01	2.64E−01	Locomotory behavior	14307	273	42	2
1.99E−01	2.73E−01	Cell migration	14307	281	42	2
2.04E−01	2.77E−01	Cation homeostasis	14307	285	42	2
2.10E−01	2.83E−01	Transcription, dna-dependent	14307	291	42	2
2.15E−01	2.88E−01	Rna biosynthetic process	14307	295	42	2
2.15E−01	2.88E−01	Secretion	14307	295	42	2
2.21E−01	2.94E−01	Positive regulation of catalytic activity	14307	553	42	3
2.21E−01	2.94E−01	Cellular biosynthetic process	14307	1687	42	7
2.24E−01	2.97E−01	Fatty acid biosynthetic process	14307	86	42	1
2.24E−01	2.97E−01	Response to reactive oxygen species	14307	86	42	1
2.25E−01	2.98E−01	Developmental process	14307	3235	42	12
2.30E−01	3.02E−01	Cellular amine metabolic process	14307	309	42	2
2.35E−01	3.06E−01	Cell motility	14307	314	42	2
2.35E−01	3.06E−01	Negative regulation of immune system process	14307	91	42	1
2.35E−01	3.06E−01	Localization of cell	14307	314	42	2
2.38E−01	3.09E−01	Regulation of anatomical structure size	14307	317	42	2
2.40E−01	3.11E−01	Regulation of lymphocyte proliferation	14307	93	42	1
2.42E−01	3.13E−01	Regulation of mononuclear cell proliferation	14307	94	42	1
2.43E−01	3.14E−01	Regulation of cellular process	14307	6225	42	21
2.43E−01	3.14E−01	Multicellular organismal development	14307	2972	42	11
2.44E−01	3.14E−01	Regulation of leukocyte proliferation	14307	95	42	1
2.58E−01	3.29E−01	Embryonic development	14307	601	42	3
2.62E−01	3.33E−01	Regulation of cellular biosynthetic process	14307	3022	42	11
2.69E−01	3.40E−01	Transcription	14307	345	42	2
2.71E−01	3.41E−01	Regulation of biosynthetic process	14307	3046	42	11
2.79E−01	3.49E−01	Neurological system process	14307	1208	42	5
2.88E−01	3.58E−01	Positive regulation of molecular function	14307	638	42	3
2.90E−01	3.59E−01	Signal transmission via phosphorylation event	14307	364	42	2
2.90E−01	3.59E−01	Intracellular protein kinase cascade	14307	364	42	2
3.00E−01	3.68E−01	Regulation of t cell activation	14307	121	42	1
3.12E−01	3.80E−01	Nitrogen compound metabolic process	14307	2196	42	8
3.17E−01	3.84E−01	Regulation of synaptic transmission	14307	129	42	1
3.22E−01	3.88E−01	Cell surface receptor linked signaling pathway	14307	1281	42	5
3.31E−01	3.96E−01	Regulation of macromolecule biosynthetic process	14307	2878	42	10
3.36E−01	3.99E−01	Gamete generation	14307	406	42	2
3.36E−01	3.99E−01	Ion homeostasis	14307	406	42	2
3.35E−01	3.99E−01	Regulation of cell cycle process	14307	138	42	1
3.37E−01	4.00E−01	Regulation of transmission of nerve impulse	14307	139	42	1
3.48E−01	4.12E−01	Aging	14307	145	42	1
3.56E−01	4.19E−01	Regulation of neurological system process	14307	149	42	1
3.61E−01	4.23E−01	Regulation of localization	14307	727	42	3
3.71E−01	4.33E−01	Regulation of lymphocyte activation	14307	157	42	1
3.72E−01	4.33E−01	Locomotion	14307	440	42	2
3.82E−01	4.41E−01	Organic acid biosynthetic process	14307	163	42	1
3.82E−01	4.41E−01	Carboxylic acid biosynthetic process	14307	163	42	1
3.90E−01	4.49E−01	Regulation of nucleobase, nucleoside, nucleotide and nucleic acid metabolic process	14307	3015	42	10
3.93E−01	4.52E−01	Taxis	14307	169	42	1
3.93E−01	4.52E−01	Chemotaxis	14307	169	42	1
3.95E−01	4.54E−01	Reproductive cellular process	14307	170	42	1
3.99E−01	4.58E−01	Sexual reproduction	14307	466	42	2
4.02E−01	4.61E−01	Regulation of mitotic cell cycle	14307	174	42	1
4.11E−01	4.69E−01	Cellular nitrogen compound metabolic process	14307	2078	42	7
4.11E−01	4.69E−01	Regulation of leukocyte activation	14307	179	42	1
4.32E−01	4.91E−01	Regulation of cell activation	14307	191	42	1
4.45E−01	5.01E−01	Wound healing	14307	199	42	1
4.71E−01	5.28E−01	Embryonic organ development	14307	215	42	1
4.77E−01	5.31E−01	Regulation of cell size	14307	219	42	1
4.95E−01	5.49E−01	Negative regulation of nitrogen compound metabolic process	14307	562	42	2
5.14E−01	5.67E−01	Regulation of transcription	14307	2622	42	8
5.46E−01	5.97E−01	Rna metabolic process	14307	966	42	3
5.48E−01	5.98E−01	Regulation of macromolecule metabolic process	14307	3378	42	10
5.68E−01	6.17E−01	Regulation of cellular component size	14307	283	42	1
5.89E−01	6.37E−01	Signaling	14307	3132	42	9
5.93E−01	6.39E−01	Cellular macromolecule biosynthetic process	14307	1033	42	3
5.96E−01	6.41E−01	Signaling pathway	14307	2101	42	6
6.06E−01	6.49E−01	Regulation of system process	14307	313	42	1
6.07E−01	6.49E−01	Macromolecule biosynthetic process	14307	1054	42	3
6.08E−01	6.49E−01	Inflammatory response	14307	315	42	1
6.13E−01	6.53E−01	Male gamete generation	14307	319	42	1
6.13E−01	6.53E−01	Spermatogenesis	14307	319	42	1
6.23E−01	6.62E−01	Negative regulation of cell communication	14307	328	42	1
6.33E−01	6.71E−01	Nucleic acid metabolic process	14307	1460	42	4
6.51E−01	6.86E−01	Regulation of gene expression	14307	2928	42	8
6.80E−01	7.15E−01	Cellular membrane organization	14307	382	42	1
6.81E−01	7.15E−01	Membrane organization	14307	383	42	1
6.94E−01	7.27E−01	Negative regulation of transcription, dna-dependent	14307	397	42	1
7.00E−01	7.33E−01	Negative regulation of rna metabolic process	14307	404	42	1
7.11E−01	7.43E−01	Intracellular signal transduction	14307	833	42	2
7.25E−01	7.57E−01	Cellular protein localization	14307	433	42	1
7.28E−01	7.58E−01	Cellular macromolecule localization	14307	436	42	1
7.72E−01	8.01E−01	Negative regulation of transcription	14307	494	42	1
7.80E−01	8.07E−01	Signal transmission	14307	2157	42	5
7.80E−01	8.07E−01	Signaling process	14307	2157	42	5
7.87E−01	8.13E−01	Nucleobase, nucleoside, nucleotide and nucleic acid metabolic process	14307	1786	42	4
8.08E−01	8.33E−01	Negative regulation of gene expression	14307	551	42	1
8.11E−01	8.36E−01	Negative regulation of nucleobase, nucleoside, nucleotide and nucleic acid metabolic process	14307	556	42	1
8.20E−01	8.42E−01	Signal transduction	14307	1878	42	4
8.31E−01	8.52E−01	Negative regulation of macromolecule biosynthetic process	14307	593	42	1
8.41E−01	8.60E−01	Negative regulation of cellular biosynthetic process	14307	611	42	1
8.45E−01	8.64E−01	Defense response	14307	620	42	1
8.45E−01	8.64E−01	Negative regulation of biosynthetic process	14307	621	42	1
8.65E−01	8.82E−01	Intracellular signaling pathway	14307	1158	42	2
8.94E−01	9.10E−01	Cellular component organization	14307	2563	42	5
8.97E−01	9.11E−01	Localization	14307	2984	42	6
8.96E−01	9.11E−01	Gene expression	14307	1262	42	2
9.12E−01	9.24E−01	Negative regulation of macromolecule metabolic process	14307	802	42	1
9.23E−01	9.35E−01	Organelle organization	14307	1382	42	2
9.35E−01	9.45E−01	Macromolecule metabolic process	14307	4017	42	8
9.39E−01	9.49E−01	Protein localization	14307	921	42	1
9.49E−01	9.58E−01	Cellular localization	14307	977	42	1
9.59E−01	9.67E−01	Transport	14307	2577	42	4
9.62E−01	9.68E−01	Establishment of localization	14307	2611	42	4
9.65E−01	9.69E−01	Cellular macromolecule metabolic process	14307	3508	42	6
9.67E−01	9.71E−01	Macromolecule localization	14307	1111	42	1
1		Biological_process	14307	14307	42	42
Note: N_: the total number of genes in the reference set; n_:the number of genes in the reference set annotated in GO class; X_: the total number of genes in your cluster x_:the number of genes in your cluster annotated in GO class

## Sheet: Biological f. Colchicine
TableS1	Biological function of colchicine subnetwork
P value	Adjusted P value	Biological Function of Colchine	N_ColchiFB	n_ColchiFB	X_ColchiFB	x_ColchiFB
1.19E−16	1.86E−13	Response to chemical stimulus	14299	1465	64	33
9.42E−16	7.36E−13	Response to stimulus	14299	3630	64	47
3.01E−13	1.57E−10	Response to drug	14299	256	64	15
1.17E−11	4.58E−09	Response to stress	14299	1774	64	30
1.53E−11	4.77E−09	Regulation of biological quality	14299	1542	64	28
1.28E−09	3.35E−07	Response to wounding	14299	541	64	16
4.04E−09	9.03E−07	Regulation of cell death	14299	868	64	19
1.20E−08	2.35E−06	Anatomical structure development	14299	2656	64	32
1.86E−08	3.05E−06	Regulation of cell proliferation	14299	848	64	18
2.54E−08	3.05E−06	System development	14299	2422	64	30
2.52E−08	3.05E−06	Exogenous drug catabolic process	14299	8	64	4
2.04E−08	3.05E−06	Regulation of apoptosis	14299	853	64	18
2.35E−08	3.05E−06	Regulation of programmed cell death	14299	861	64	18
6.10E−08	6.35E−06	Drug metabolic process	14299	24	64	5
6.06E−08	6.35E−06	Positive regulation of biological process	14299	2208	64	28
6.88E−08	6.72E−06	Defense response	14299	621	64	15
7.51E−08	6.91E−06	Drug catabolic process	14299	10	64	4
1.13E−07	9.79E−06	Regulation of multicellular organismal process	14299	1067	64	19
1.31E−07	1.08E−05	Inflammatory response	14299	315	64	11
1.91E−07	1.50E−05	Response to abiotic stimulus	14299	404	64	12
3.98E−07	2.96E−05	Developmental process	14299	3235	64	33
6.28E−07	4.46E−05	Positive regulation of cellular process	14299	2004	64	25
7.34E−07	4.99E−05	Multicellular organismal development	14299	2972	64	31
8.28E−07	5.39E−05	Negative regulation of cell proliferation	14299	379	64	11
9.34E−07	5.84E−05	Response to organic substance	14299	869	64	16
1.07E−06	6.45E−05	Cellular component movement	14299	475	64	12
1.16E−06	6.74E−05	Regulation of system process	14299	313	64	10
1.54E−06	8.33E−05	Cell-cell signaling	14299	586	64	13
1.52E−06	8.33E−05	Regulation of developmental process	14299	791	64	15
1.63E−06	8.50E−05	Protein polymerization	14299	45	64	5
1.69E−06	8.54E−05	Monoterpenoid metabolic process	14299	6	64	3
2.08E−06	1.02E−04	Cell communication	14299	811	64	15
2.94E−06	1.39E−04	Positive regulation of developmental process	14299	347	64	10
3.28E−06	1.51E−04	Cellular process	14299	9366	64	58
3.77E−06	1.68E−04	Positive regulation of apoptosis	14299	443	64	11
4.02E−06	1.75E−04	Positive regulation of programmed cell death	14299	446	64	11
4.38E−06	1.85E−04	Positive regulation of cell death	14299	450	64	11
5.12E−06	2.11E−04	Cell-substrate adhesion	14299	99	64	6
5.68E−06	2.28E−04	Multicellular organismal process	14299	4376	64	37
5.84E−06	2.28E−04	Blood vessel morphogenesis	14299	220	64	8
6.11E−06	2.33E−04	Behavior	14299	466	64	11
7.05E−06	2.50E−04	Natural killer cell mediated immunity	14299	9	64	3
7.05E−06	2.50E−04	Natural killer cell mediated cytotoxicity	14299	9	64	3
6.92E−06	2.50E−04	Response to mechanical stimulus	14299	60	64	5
8.08E−06	2.81E−04	Negative regulation of cell death	14299	389	64	10
9.07E−06	3.02E−04	Signal transmission	14299	2156	64	24
9.07E−06	3.02E−04	Signaling process	14299	2156	64	24
1.00E−05	3.27E−04	Oxidative demethylation	14299	10	64	3
1.04E−05	3.28E−04	Response to endogenous stimulus	14299	493	64	11
1.05E−05	3.28E−04	Negative regulation of biological process	14299	2020	64	23
1.51E−05	4.63E−04	Regulation of transport	14299	513	64	11
1.61E−05	4.85E−04	Regulation of localization	14299	727	64	13
1.69E−05	4.96E−04	Anatomical structure morphogenesis	14299	1217	64	17
1.71E−05	4.96E−04	Positive regulation of cell differentiation	14299	255	64	8
1.83E−05	5.20E−04	Leukocyte mediated cytotoxicity	14299	12	64	3
1.93E−05	5.37E−04	Organ development	14299	1791	64	21
2.26E−05	6.19E−04	Blood vessel development	14299	265	64	8
2.39E−05	6.44E−04	Cell differentiation	14299	1669	64	20
2.79E−05	7.40E−04	Vasculature development	14299	273	64	8
3.01E−05	7.76E−04	Negative regulation of cellular process	14299	1844	64	21
3.03E−05	7.76E−04	Regulation of cell differentiation	14299	553	64	11
3.12E−05	7.87E−04	Homeostatic process	14299	774	64	13
3.56E−05	8.83E−04	Cellular developmental process	14299	1715	64	20
3.82E−05	9.32E−04	Positive regulation of growth	14299	85	64	5
4.19E−05	1.01E−03	Negative regulation of apoptosis	14299	376	64	9
4.65E−05	1.10E−03	Negative regulation of programmed cell death	14299	381	64	9
5.03E−05	1.17E−03	Regulation of inflammatory response	14299	90	64	5
5.68E−05	1.31E−03	Cellular protein complex assembly	14299	151	64	6
5.90E−05	1.34E−03	Induction of apoptosis in response to chemical stimulus	14299	3	64	2
6.34E−05	1.42E−03	Muscle contraction	14299	154	64	6
6.65E−05	1.46E−03	Response to camp	14299	49	64	4
7.20E−05	1.54E−03	Positive regulation of cell growth	14299	50	64	4
7.19E−05	1.54E−03	Response to glucocorticoid stimulus	14299	97	64	5
8.11E−05	1.71E−03	Regulation of defense response	14299	161	64	6
8.98E−05	1.86E−03	Response to inorganic substance	14299	238	64	7
9.03E−05	1.86E−03	Localization	14299	2984	64	27
1.00E−04	2.03E−03	Response to corticosteroid stimulus	14299	104	64	5
1.04E−04	2.05E−03	Tissue development	14299	749	64	12
1.03E−04	2.05E−03	Muscle system process	14299	168	64	6
1.05E−04	2.05E−03	Positive regulation of cell size	14299	55	64	4
1.07E−04	2.07E−03	Neurotransmitter metabolic process	14299	21	64	3
1.10E−04	2.08E−03	Neurogenesis	14299	638	64	11
1.11E−04	2.08E−03	Chemical homeostasis	14299	529	64	10
1.13E−04	2.09E−03	Negative regulation of response to external stimulus	14299	56	64	4
1.18E−04	2.14E−03	Regulation of nad(p)h oxidase activity	14299	4	64	2
1.18E−04	2.14E−03	Induction of programmed cell death in response to chemical stimulus	14299	4	64	2
1.25E−04	2.24E−03	Oxidation reduction	14299	647	64	11
1.31E−04	2.32E−03	Microtubule-based movement	14299	110	64	5
1.42E−04	2.50E−03	Response to hormone stimulus	14299	441	64	9
1.47E−04	2.55E−03	Neuron differentiation	14299	443	64	9
1.48E−04	2.55E−03	Learning or memory	14299	113	64	5
1.62E−04	2.75E−03	Demethylation	14299	24	64	3
1.68E−04	2.82E−03	Response to lipopolysaccharide	14299	116	64	5
1.83E−04	3.05E−03	Lymphocyte homeostasis	14299	25	64	3
1.95E−04	3.21E−03	Apoptosis	14299	567	64	10
2.08E−04	3.22E−03	Intracellular protein kinase cascade	14299	364	64	8
2.01E−04	3.22E−03	Feeding behavior	14299	65	64	4
2.08E−04	3.22E−03	Signal transmission via phosphorylation event	14299	364	64	8
2.08E−04	3.22E−03	Signaling	14299	3128	64	27
2.07E−04	3.22E−03	Regulation of response to external stimulus	14299	191	64	6
2.07E−04	3.22E−03	Regulation of macrophage derived foam cell differentiation	14299	26	64	3
2.25E−04	3.44E−03	Programmed cell death	14299	577	64	10
2.45E−04	3.63E−03	System process	14299	1506	64	17
2.46E−04	3.63E−03	Immune system process	14299	949	64	13
2.40E−04	3.63E−03	Regulation of neurotransmitter levels	14299	68	64	4
2.42E−04	3.63E−03	Cell death	14299	698	64	11
2.51E−04	3.66E−03	Cell migration	14299	281	64	7
2.57E−04	3.69E−03	Death	14299	703	64	11
2.56E−04	3.69E−03	Response to molecule of bacterial origin	14299	127	64	5
2.75E−04	3.91E−03	Regulation of synaptic transmission	14299	129	64	5
2.80E−04	3.94E−03	Intracellular signal transduction	14299	833	64	12
2.87E−04	4.01E−03	Generation of neurons	14299	595	64	10
3.52E−04	4.78E−03	Negative regulation of mononuclear cell proliferation	14299	31	64	3
3.52E−04	4.78E−03	Negative regulation of lymphocyte proliferation	14299	31	64	3
3.52E−04	4.78E−03	Negative regulation of leukocyte proliferation	14299	31	64	3
3.64E−04	4.90E−03	Positive regulation of locomotion	14299	137	64	5
3.87E−04	5.06E−03	Multicellular organismal response to stress	14299	32	64	3
3.89E−04	5.06E−03	Regulation of transmission of nerve impulse	14299	139	64	5
3.87E−04	5.06E−03	Leukocyte homeostasis	14299	32	64	3
3.87E−04	5.06E−03	Negative regulation of inflammatory response	14299	32	64	3
3.96E−04	5.11E−03	Signal transduction	14299	1878	64	19
4.11E−04	5.27E−03	Regulation of cellular localization	14299	305	64	7
4.24E−04	5.34E−03	Positive regulation of dna replication	14299	33	64	3
4.24E−04	5.34E−03	Cell killing	14299	33	64	3
4.31E−04	5.35E−03	Regulation of cell size	14299	219	64	6
4.29E−04	5.35E−03	Urogenital system development	14299	142	64	5
4.90E−04	5.98E−03	Cell motility	14299	314	64	7
4.90E−04	5.98E−03	Localization of cell	14299	314	64	7
4.97E−04	6.03E−03	Response to steroid hormone stimulus	14299	225	64	6
5.08E−04	6.11E−03	Induction of apoptosis	14299	316	64	7
5.18E−04	6.13E−03	Induction of programmed cell death	14299	317	64	7
5.18E−04	6.13E−03	Regulation of anatomical structure size	14299	317	64	7
5.39E−04	6.19E−03	Leukocyte mediated immunity	14299	84	64	4
5.43E−04	6.19E−03	Response to gravity	14299	8	64	2
5.34E−04	6.19E−03	Regulation of neurological system process	14299	149	64	5
5.38E−04	6.19E−03	Regulation of response to stress	14299	319	64	7
5.43E−04	6.19E−03	Neurotransmitter biosynthetic process	14299	8	64	2
5.63E−04	6.38E−03	Cell-matrix adhesion	14299	85	64	4
5.96E−04	6.56E−03	Prostate gland development	14299	37	64	3
5.96E−04	6.56E−03	Terpenoid metabolic process	14299	37	64	3
5.89E−04	6.56E−03	Response to reactive oxygen species	14299	86	64	4
5.85E−04	6.56E−03	Angiogenesis	14299	152	64	5
6.45E−04	7.05E−03	Acute-phase response	14299	38	64	3
6.77E−04	7.35E−03	Regulation of dna binding	14299	157	64	5
6.96E−04	7.50E−03	B cell homeostasis	14299	9	64	2
7.14E−04	7.64E−03	Regulation of locomotion	14299	241	64	6
7.25E−04	7.64E−03	Regulation of molecular function	14299	1062	64	13
7.29E−04	7.64E−03	Negative regulation of immune system process	14299	91	64	4
7.29E−04	7.64E−03	Regulation of neuron apoptosis	14299	91	64	4
7.37E−04	7.68E−03	Locomotion	14299	440	64	8
7.44E−04	7.71E−03	Epithelium development	14299	337	64	7
8.11E−04	8.34E−03	Microtubule-based process	14299	247	64	6
8.67E−04	8.80E−03	Negative regulation of defense response	14299	42	64	3
8.67E−04	8.80E−03	Regulation of protein amino acid autophosphorylation	14299	10	64	2
8.82E−04	8.89E−03	Cellular cation homeostasis	14299	251	64	6
9.19E−04	9.21E−03	Epithelial cell differentiation	14299	168	64	5
9.70E−04	9.66E−03	Positive regulation of cell proliferation	14299	459	64	8
1.28E−03	1.27E−02	Cellular ion homeostasis	14299	370	64	7
1.33E−03	1.30E−02	Cell surface receptor linked signaling pathway	14299	1280	64	14
1.33E−03	1.30E−02	Response to cytokine stimulus	14299	107	64	4
1.36E−03	1.32E−02	Locomotory behavior	14299	273	64	6
1.39E−03	1.33E−02	Anatomical structure formation involved in morphogenesis	14299	375	64	7
1.38E−03	1.33E−02	Induction of apoptosis by extracellular signals	14299	108	64	4
1.41E−03	1.34E−02	Cellular chemical homeostasis	14299	376	64	7
1.45E−03	1.36E−02	Mapkkk cascade	14299	186	64	5
1.44E−03	1.36E−02	Regulation of developmental growth	14299	50	64	3
1.49E−03	1.37E−02	Regulation of activated t cell proliferation	14299	13	64	2
1.49E−03	1.37E−02	Positive regulation of macrophage derived foam cell differentiation	14299	13	64	2
1.49E−03	1.37E−02	Skeletal muscle contraction	14299	13	64	2
1.49E−03	1.37E−02	Positive regulation of multicellular organismal process	14299	278	64	6
1.53E−03	1.38E−02	Negative regulation of lymphocyte activation	14299	51	64	3
1.53E−03	1.38E−02	Carbohydrate homeostasis	14299	51	64	3
1.53E−03	1.38E−02	Glucose homeostasis	14299	51	64	3
1.57E−03	1.41E−02	Signaling pathway	14299	2098	64	19
1.58E−03	1.41E−02	Nervous system development	14299	1156	64	13
1.60E−03	1.42E−02	Intracellular signaling pathway	14299	1157	64	13
1.63E−03	1.44E−02	Regulation of cellular component size	14299	283	64	6
1.65E−03	1.45E−02	G-protein coupled receptor protein signaling pathway	14299	499	64	8
1.68E−03	1.47E−02	Regulation of cellular process	14299	6221	64	40
1.69E−03	1.47E−02	Cation homeostasis	14299	285	64	6
1.71E−03	1.47E−02	Negative regulation of neuron apoptosis	14299	53	64	3
1.73E−03	1.48E−02	Positive regulation of axon extension	14299	14	64	2
1.73E−03	1.48E−02	Positive regulation of vasodilation	14299	14	64	2
1.80E−03	1.52E−02	Cell junction assembly	14299	54	64	3
1.80E−03	1.52E−02	Muscle cell differentiation	14299	116	64	4
1.83E−03	1.53E−02	Protein complex biogenesis	14299	507	64	8
1.83E−03	1.53E−02	Protein complex assembly	14299	507	64	8
1.90E−03	1.57E−02	Learning	14299	55	64	3
1.90E−03	1.57E−02	Positive regulation of nf-kappab transcription factor activity	14299	55	64	3
1.95E−03	1.60E−02	Biological regulation	14299	6940	64	43
1.95E−03	1.60E−02	Wound healing	14299	199	64	5
1.99E−03	1.61E−02	Regulation of binding	14299	200	64	5
2.00E−03	1.61E−02	Negative regulation of leukocyte activation	14299	56	64	3
1.99E−03	1.61E−02	Positive regulation of phosphoinositide 3-kinase cascade	14299	15	64	2
2.01E−03	1.61E−02	Secretion	14299	295	64	6
2.18E−03	1.74E−02	Ion homeostasis	14299	406	64	7
2.24E−03	1.75E−02	Regulation of response to stimulus	14299	524	64	8
2.26E−03	1.75E−02	Morphogenesis of an epithelium	14299	206	64	5
2.27E−03	1.75E−02	Smad protein signal transduction	14299	16	64	2
2.27E−03	1.75E−02	Response to cadmium ion	14299	16	64	2
2.23E−03	1.75E−02	Regulation of anatomical structure morphogenesis	14299	301	64	6
2.27E−03	1.75E−02	Regulation of phosphoinositide 3-kinase cascade	14299	16	64	2
2.21E−03	1.75E−02	Isoprenoid metabolic process	14299	58	64	3
2.33E−03	1.78E−02	Jnk cascade	14299	59	64	3
2.43E−03	1.84E−02	Negative regulation of response to stimulus	14299	126	64	4
2.43E−03	1.84E−02	One-carbon metabolic process	14299	126	64	4
2.56E−03	1.90E−02	Regulation of cell growth	14299	212	64	5
2.57E−03	1.90E−02	Positive regulation of cell migration	14299	128	64	4
2.57E−03	1.90E−02	Fear response	14299	17	64	2
2.56E−03	1.90E−02	Secondary metabolic process	14299	61	64	3
2.57E−03	1.90E−02	Cellular response to lipopolysaccharide	14299	17	64	2
2.68E−03	1.97E−02	Leukocyte migration	14299	62	64	3
2.68E−03	1.97E−02	Negative regulation of cell activation	14299	62	64	3
2.72E−03	1.99E−02	Immune effector process	14299	130	64	4
2.78E−03	2.00E−02	Response to radiation	14299	216	64	5
2.78E−03	2.00E−02	Regulation of immune system process	14299	424	64	7
2.78E−03	2.00E−02	Regulation of cell migration	14299	216	64	5
2.80E−03	2.01E−02	Stress-activated protein kinase signaling cascade	14299	63	64	3
2.88E−03	2.02E−02	Neuromuscular junction development	14299	18	64	2
2.84E−03	2.02E−02	Cellular macromolecular complex assembly	14299	316	64	6
2.88E−03	2.02E−02	Spindle assembly	14299	18	64	2
2.88E−03	2.02E−02	T cell homeostasis	14299	18	64	2
2.88E−03	2.02E−02	Neutrophil chemotaxis	14299	18	64	2
2.92E−03	2.03E−02	Cellular component organization	14299	2562	64	21
2.93E−03	2.03E−02	Lymphocyte mediated immunity	14299	64	64	3
2.93E−03	2.03E−02	Positive regulation of dna metabolic process	14299	64	64	3
2.95E−03	2.03E−02	Regulation of homeostatic process	14299	133	64	4
3.06E−03	2.10E−02	Response to external stimulus	14299	551	64	8
3.13E−03	2.13E−02	Positive regulation of cellular component organization	14299	222	64	5
3.16E−03	2.15E−02	Regulation of intracellular protein kinase cascade	14299	323	64	6
3.21E−03	2.15E−02	Positive regulation of developmental growth	14299	19	64	2
3.20E−03	2.15E−02	Regulation of transcription regulator activity	14299	136	64	4
3.20E−03	2.15E−02	Regulation of transcription factor activity	14299	136	64	4
3.29E−03	2.19E−02	Positive regulation of cellular component movement	14299	137	64	4
3.31E−03	2.20E−02	Cellular di-, tri-valent inorganic cation homeostasis	14299	225	64	5
3.56E−03	2.35E−02	Cellular response to molecule of bacterial origin	14299	20	64	2
3.56E−03	2.35E−02	Regulation of neurotransmitter secretion	14299	20	64	2
3.70E−03	2.43E−02	Response to bacterium	14299	231	64	5
3.78E−03	2.47E−02	Cellular amino acid catabolic process	14299	70	64	3
3.92E−03	2.53E−02	Multicellular organismal movement	14299	21	64	2
3.92E−03	2.53E−02	Musculoskeletal movement	14299	21	64	2
3.92E−03	2.53E−02	Release of cytochrome c from mitochondria	14299	21	64	2
3.93E−03	2.53E−02	Response to light stimulus	14299	144	64	4
4.48E−03	2.58E−02	Octopamine metabolic process	14299	1	64	1
4.09E−03	2.58E−02	Cell junction organization	14299	72	64	3
4.28E−03	2.58E−02	Regulation of cellular component movement	14299	239	64	5
4.48E−03	2.58E−02	Mesenchymal-epithelial cell signaling involved in prostate gland development	14299	1	64	1
4.30E−03	2.58E−02	Blood vessel remodeling	14299	22	64	2
4.23E−03	2.58E−02	Biological adhesion	14299	712	64	9
4.48E−03	2.58E−02	Negative regulation of vascular wound healing	14299	1	64	1
4.48E−03	2.58E−02	Vascular transport	14299	1	64	1
4.30E−03	2.58E−02	Regulation of vasodilation	14299	22	64	2
4.42E−03	2.58E−02	Regulation of dna replication	14299	74	64	3
4.48E−03	2.58E−02	Activation of prostate induction by androgen receptor signaling pathway	14299	1	64	1
4.48E−03	2.58E−02	Regulation of muscle filament sliding speed	14299	1	64	1
4.48E−03	2.58E−02	Regulation of leukotriene production involved in inflammatory response	14299	1	64	1
4.48E−03	2.58E−02	Angiotensin mediated vasoconstriction involved in regulation of systemic arterial blood pressure	14299	1	64	1
4.48E−03	2.58E−02	Positive regulation of leukotriene production involved in inflammatory response	14299	1	64	1
4.48E−03	2.58E−02	Negative regulation of respiratory burst involved in inflammatory response	14299	1	64	1
4.43E−03	2.58E−02	Regulation of secretion	14299	241	64	5
4.48E−03	2.58E−02	Oxalic acid secretion	14299	1	64	1
4.48E−03	2.58E−02	Response to muscle activity involved in regulation of muscle adaptation	14299	1	64	1
4.36E−03	2.58E−02	Di-, tri-valent inorganic cation homeostasis	14299	240	64	5
4.48E−03	2.58E−02	Leading edge cell differentiation	14299	1	64	1
4.48E−03	2.58E−02	Glycine biosynthetic process, by transamination of glyoxylate	14299	1	64	1
4.48E−03	2.58E−02	Homoiothermy	14299	1	64	1
4.48E−03	2.58E−02	Negative regulation of wound healing	14299	1	64	1
4.19E−03	2.58E−02	Cell adhesion	14299	711	64	9
4.48E−03	2.58E−02	Negative regulation of respiratory burst	14299	1	64	1
4.48E−03	2.58E−02	Male somatic sex determination	14299	1	64	1
4.43E−03	2.58E−02	Response to organic cyclic substance	14299	149	64	4
4.51E−03	2.59E−02	Positive regulation of cellular biosynthetic process	14299	719	64	9
4.67E−03	2.65E−02	Neuron projection development	14299	244	64	5
4.67E−03	2.65E−02	Cellular homeostasis	14299	466	64	7
4.66E−03	2.65E−02	Regulation of cell communication	14299	1154	64	12
4.70E−03	2.66E−02	Positive regulation of lipid biosynthetic process	14299	23	64	2
4.71E−03	2.66E−02	Macromolecular complex subunit organization	14299	724	64	9
4.76E−03	2.67E−02	Adult behavior	14299	76	64	3
4.76E−03	2.67E−02	Response to ethanol	14299	76	64	3
4.87E−03	2.71E−02	Response to metal ion	14299	153	64	4
4.87E−03	2.71E−02	Regulation of hormone levels	14299	153	64	4
4.94E−03	2.73E−02	Regulation of calcium ion transport	14299	77	64	3
4.94E−03	2.73E−02	Response to organic nitrogen	14299	77	64	3
4.97E−03	2.74E−02	Positive regulation of biosynthetic process	14299	730	64	9
5.09E−03	2.77E−02	Positive regulation of metabolic process	14299	1017	64	11
5.11E−03	2.77E−02	Prostate gland epithelium morphogenesis	14299	24	64	2
5.08E−03	2.77E−02	Cellular macromolecular complex subunit organization	14299	356	64	6
5.11E−03	2.77E−02	Cell-cell junction assembly	14299	24	64	2
5.26E−03	2.84E−02	Regulation of biological process	14299	6551	64	40
5.29E−03	2.85E−02	Regulation of growth	14299	359	64	6
5.50E−03	2.95E−02	Amine catabolic process	14299	80	64	3
5.54E−03	2.96E−02	Regulation of neurotransmitter transport	14299	25	64	2
5.58E−03	2.98E−02	Cell projection organization	14299	363	64	6
5.82E−03	3.09E−02	Negative regulation of transport	14299	161	64	4
5.82E−03	3.09E−02	Regulation of mapkkk cascade	14299	161	64	4
5.89E−03	3.10E−02	Positive regulation of transcription regulator activity	14299	82	64	3
5.89E−03	3.10E−02	Positive regulation of transcription factor activity	14299	82	64	3
5.98E−03	3.11E−02	Prostate gland morphogenesis	14299	26	64	2
5.98E−03	3.11E−02	Negative regulation of t cell proliferation	14299	26	64	2
5.98E−03	3.11E−02	Regulation of axon extension	14299	26	64	2
5.98E−03	3.11E−02	Epidermal growth factor receptor signaling pathway	14299	26	64	2
6.08E−03	3.11E−02	Reproductive structure development	14299	163	64	4
6.09E−03	3.11E−02	Positive regulation of defense response	14299	83	64	3
6.09E−03	3.11E−02	Generation of a signal involved in cell-cell signaling	14299	83	64	3
6.09E−03	3.11E−02	Positive regulation of mapkkk cascade	14299	83	64	3
6.09E−03	3.11E−02	Signal release	14299	83	64	3
6.21E−03	3.16E−02	Immune response	14299	620	64	8
6.30E−03	3.20E−02	Regulation of muscle system process	14299	84	64	3
6.44E−03	3.25E−02	Skeletal muscle fiber development	14299	27	64	2
6.43E−03	3.25E−02	Negative regulation of molecular function	14299	374	64	6
6.72E−03	3.38E−02	Striated muscle cell differentiation	14299	86	64	3
6.95E−03	3.40E−02	Cell development	14299	632	64	8
6.91E−03	3.40E−02	Positive regulation of response to stimulus	14299	268	64	5
6.92E−03	3.40E−02	Response to cold	14299	28	64	2
6.92E−03	3.40E−02	Smooth muscle contraction	14299	28	64	2
6.92E−03	3.40E−02	Positive regulation of cytokine secretion	14299	28	64	2
6.94E−03	3.40E−02	Positive regulation of response to external stimulus	14299	87	64	3
6.92E−03	3.40E−02	Regulation of viral reproduction	14299	28	64	2
6.92E−03	3.40E−02	Positive regulation of oxidoreductase activity	14299	28	64	2
7.14E−03	3.48E−02	Regulation of protein metabolic process	14299	635	64	8
7.12E−03	3.48E−02	Positive regulation of transport	14299	270	64	5
7.17E−03	3.48E−02	Transport	14299	2577	64	20
7.39E−03	3.55E−02	Regulation of metal ion transport	14299	89	64	3
7.41E−03	3.55E−02	Apoptotic mitochondrial changes	14299	29	64	2
7.35E−03	3.55E−02	Cellular catabolic process	14299	776	64	9
7.39E−03	3.55E−02	Acute inflammatory response	14299	89	64	3
7.57E−03	3.62E−02	Tissue morphogenesis	14299	274	64	5
7.68E−03	3.66E−02	Cell activation	14299	275	64	5
8.93E−03	3.72E−02	Negative regulation of glycogen catabolic process	14299	2	64	1
8.93E−03	3.72E−02	Negative regulation of ryanodine-sensitive calcium-release channel activity	14299	2	64	1
8.97E−03	3.72E−02	Dendrite development	14299	32	64	2
8.93E−03	3.72E−02	Nuclear membrane organization	14299	2	64	1
8.52E−03	3.72E−02	Positive regulation of macromolecule metabolic process	14299	940	64	10
8.93E−03	3.72E−02	Lateral sprouting involved in mammary gland duct morphogenesis	14299	2	64	1
8.93E−03	3.72E−02	Establishment of synaptic specificity at neuromuscular junction	14299	2	64	1
7.94E−03	3.72E−02	Negative regulation of cell cycle	14299	176	64	4
7.91E−03	3.72E−02	Platelet activation	14299	30	64	2
8.93E−03	3.72E−02	Jun phosphorylation	14299	2	64	1
8.93E−03	3.72E−02	Nucleotide-binding oligomerization domain containing 1 signaling pathway	14299	2	64	1
8.44E−03	3.72E−02	Tissue regeneration	14299	31	64	2
8.93E−03	3.72E−02	Regulation of respiratory burst involved in inflammatory response	14299	2	64	1
8.93E−03	3.72E−02	Adenine nucleotide transport	14299	2	64	1
8.93E−03	3.72E−02	Atp transport	14299	2	64	1
8.93E−03	3.72E−02	Negative regulation of nad(p)h oxidase activity	14299	2	64	1
8.93E−03	3.72E−02	Regulation of vascular wound healing	14299	2	64	1
8.93E−03	3.72E−02	Nuclear fragmentation involved in apoptotic nuclear change	14299	2	64	1
8.93E−03	3.72E−02	Diaphragm contraction	14299	2	64	1
8.33E−03	3.72E−02	Regulation of lymphocyte proliferation	14299	93	64	3
8.93E−03	3.72E−02	Cellular response to potassium ion starvation	14299	2	64	1
8.93E−03	3.72E−02	Chronological cell aging	14299	2	64	1
8.44E−03	3.72E−02	Positive regulation of axonogenesis	14299	31	64	2
8.83E−03	3.72E−02	Homeostasis of number of cells	14299	95	64	3
8.93E−03	3.72E−02	Negative regulation of vasodilation	14299	2	64	1
8.93E−03	3.72E−02	Norepinephrine biosynthetic process	14299	2	64	1
8.58E−03	3.72E−02	Regulation of mononuclear cell proliferation	14299	94	64	3
8.93E−03	3.72E−02	Positive regulation of rna polymerase ii transcriptional preinitiation complex assembly	14299	2	64	1
8.93E−03	3.72E−02	Smooth muscle cell proliferation	14299	2	64	1
8.93E−03	3.72E−02	Regulation of renal output by angiotensin	14299	2	64	1
7.91E−03	3.72E−02	Cellular iron ion homeostasis	14299	30	64	2
8.44E−03	3.72E−02	Protein import into nucleus, translocation	14299	31	64	2
8.93E−03	3.72E−02	Renin-angiotensin regulation of aldosterone production	14299	2	64	1
8.93E−03	3.72E−02	Regulation of t cell homeostatic proliferation	14299	2	64	1
8.93E−03	3.72E−02	Renal response to blood flow involved in circulatory renin-angiotensin regulation of systemic arterial blood pressure	14299	2	64	1
8.33E−03	3.72E−02	Positive regulation of dna binding	14299	93	64	3
8.93E−03	3.72E−02	Negative regulation of necrotic cell death	14299	2	64	1
8.30E−03	3.72E−02	Establishment of localization	14299	2611	64	20
8.83E−03	3.72E−02	Regulation of leukocyte proliferation	14299	95	64	3
8.97E−03	3.72E−02	Iron ion transport	14299	32	64	2
8.93E−03	3.72E−02	Rhythmic excitation	14299	2	64	1
8.93E−03	3.72E−02	Intracellular sequestering of iron ion	14299	2	64	1
8.93E−03	3.72E−02	Axon target recognition	14299	2	64	1
8.93E−03	3.72E−02	Establishment of blood-nerve barrier	14299	2	64	1
8.93E−03	3.72E−02	Somatic sex determination	14299	2	64	1
8.93E−03	3.72E−02	Positive regulation of nad(p)h oxidase activity	14299	2	64	1
8.93E−03	3.72E−02	Involuntary skeletal muscle contraction	14299	2	64	1
8.93E−03	3.72E−02	Gap junction assembly	14299	2	64	1
8.93E−03	3.72E−02	Uridine metabolic process	14299	2	64	1
9.25E−03	3.83E−02	Response to oxidative stress	14299	184	64	4
9.40E−03	3.88E−02	Negative regulation of developmental process	14299	289	64	5
9.52E−03	3.91E−02	Associative learning	14299	33	64	2
9.52E−03	3.91E−02	Regulation of transmembrane transporter activity	14299	33	64	2
9.62E−03	3.93E−02	Response to temperature stimulus	14299	98	64	3
9.78E−03	3.99E−02	Response to peptide hormone stimulus	14299	187	64	4
1.02E−02	4.15E−02	Macromolecular complex assembly	14299	676	64	8
1.02E−02	4.15E−02	Reproductive developmental process	14299	295	64	5
1.05E−02	4.25E−02	Tube development	14299	297	64	5
1.07E−02	4.30E−02	Jak-stat cascade	14299	35	64	2
1.07E−02	4.30E−02	Muscle fiber development	14299	35	64	2
1.10E−02	4.42E−02	Positive regulation of cytokine production	14299	103	64	3
1.13E−02	4.47E−02	Regulation of cytokine secretion	14299	36	64	2
1.13E−02	4.47E−02	Response to osmotic stress	14299	36	64	2
1.13E−02	4.47E−02	Cellular metal ion homeostasis	14299	195	64	4
1.13E−02	4.47E−02	Iron ion homeostasis	14299	36	64	2
1.13E−02	4.47E−02	Regulation of vasoconstriction	14299	36	64	2
1.18E−02	4.66E−02	Cellular response to stimulus	14299	987	64	10
1.19E−02	4.69E−02	Regulation of ion transport	14299	106	64	3
1.20E−02	4.72E−02	Positive regulation of protein metabolic process	14299	307	64	5
1.21E−02	4.74E−02	Anti-apoptosis	14299	199	64	4
1.25E−02	4.85E−02	Epithelial cell development	14299	38	64	2
1.28E−02	4.85E−02	Positive regulation of binding	14299	109	64	3
1.33E−02	4.85E−02	Metal ion homeostasis	14299	205	64	4
1.34E−02	4.85E−02	Regulation of cellular amino acid metabolic process	14299	3	64	1
1.34E−02	4.85E−02	Tertiary branching involved in mammary gland duct morphogenesis	14299	3	64	1
1.34E−02	4.85E−02	Regulation of blood vessel size by renin-angiotensin	14299	3	64	1
1.34E−02	4.85E−02	Response to stimulus involved in regulation of muscle adaptation	14299	3	64	1
1.31E−02	4.85E−02	Hormone metabolic process	14299	110	64	3
1.34E−02	4.85E−02	Glial cell proliferation	14299	3	64	1
1.34E−02	4.85E−02	Negative regulation of activated t cell proliferation	14299	3	64	1
1.34E−02	4.85E−02	Pyruvate biosynthetic process	14299	3	64	1
1.34E−02	4.85E−02	Ovarian follicle rupture	14299	3	64	1
1.34E−02	4.85E−02	Regulation of muscle filament sliding	14299	3	64	1
1.34E−02	4.85E−02	Negative regulation of plasminogen activation	14299	3	64	1
1.34E−02	4.85E−02	Negative regulation of endopeptidase activity	14299	3	64	1
1.25E−02	4.85E−02	Tube morphogenesis	14299	201	64	4
1.34E−02	4.85E−02	Negative regulation of gluconeogenesis	14299	3	64	1
1.25E−02	4.85E−02	Striated muscle contraction	14299	38	64	2
1.27E−02	4.85E−02	Regulation of cytokine production	14299	202	64	4
1.34E−02	4.85E−02	Regulation of glucocorticoid metabolic process	14299	3	64	1
1.34E−02	4.85E−02	Rhythmic synaptic transmission	14299	3	64	1
1.34E−02	4.85E−02	Conditioned taste aversion	14299	3	64	1
1.34E−02	4.85E−02	Brain renin-angiotensin system	14299	3	64	1
1.34E−02	4.85E−02	Purine ribonucleotide transport	14299	3	64	1
1.34E−02	4.85E−02	Alkaloid catabolic process	14299	3	64	1
1.34E−02	4.85E−02	Purine nucleotide transport	14299	3	64	1
1.31E−02	4.85E−02	Regulation of transmembrane transport	14299	39	64	2
1.34E−02	4.85E−02	Negative regulation of cell adhesion mediated by integrin	14299	3	64	1
1.34E−02	4.85E−02	Adherens junction assembly	14299	3	64	1
1.34E−02	4.85E−02	Fatty acid homeostasis	14299	3	64	1
1.34E−02	4.85E−02	Positive regulation of insulin receptor signaling pathway	14299	3	64	1
1.34E−02	4.85E−02	Positive regulation of respiratory burst	14299	3	64	1
1.34E−02	4.85E−02	Renal control of peripheral vascular resistance involved in regulation of systemic arterial blood pressure	14299	3	64	1
1.38E−02	4.98E−02	Peripheral nervous system development	14299	40	64	2
1.38E−02	4.98E−02	Elevation of cytosolic calcium ion concentration	14299	112	64	3
1.41E−02	5.07E−02	Developmental growth	14299	113	64	3
1.45E−02	5.15E−02	Regulation of blood vessel size	14299	41	64	2
1.45E−02	5.15E−02	Positive regulation of inflammatory response	14299	41	64	2
1.45E−02	5.15E−02	Regulation of tube size	14299	41	64	2
1.45E−02	5.16E−02	Regulation of cell cycle	14299	446	64	6
1.51E−02	5.34E−02	Negative regulation of t cell activation	14299	42	64	2
1.51E−02	5.34E−02	Regulation of transporter activity	14299	42	64	2
1.51E−02	5.34E−02	Leukocyte chemotaxis	14299	42	64	2
1.52E−02	5.35E−02	Neuron development	14299	326	64	5
1.58E−02	5.55E−02	Organic acid catabolic process	14299	118	64	3
1.58E−02	5.55E−02	Carboxylic acid catabolic process	14299	118	64	3
1.61E−02	5.64E−02	Regulation of protein amino acid phosphorylation	14299	217	64	4
1.65E−02	5.73E−02	Regulation of oxidoreductase activity	14299	44	64	2
1.65E−02	5.73E−02	Regulation of steroid metabolic process	14299	44	64	2
1.65E−02	5.73E−02	Cell-cell junction organization	14299	44	64	2
1.78E−02	5.76E−02	Negative regulation of glycogen metabolic process	14299	4	64	1
1.72E−02	5.76E−02	Small molecule metabolic process	14299	1370	64	12
1.74E−02	5.76E−02	Positive regulation of intracellular protein kinase cascade	14299	222	64	4
1.74E−02	5.76E−02	Neurological system process	14299	1208	64	11
1.78E−02	5.76E−02	Nucleotide-binding oligomerization domain containing signaling pathway	14299	4	64	1
1.78E−02	5.76E−02	Regulation of plasminogen activation	14299	4	64	1
1.78E−02	5.76E−02	Nucleotide transport	14299	4	64	1
1.78E−02	5.76E−02	Glycine biosynthetic process	14299	4	64	1
1.73E−02	5.76E−02	Cytosolic calcium ion homeostasis	14299	122	64	3
1.73E−02	5.76E−02	Female pregnancy	14299	122	64	3
1.87E−02	6.02E−02	Positive regulation of protein secretion	14299	47	64	2
1.87E−02	6.02E−02	Cell chemotaxis	14299	47	64	2
1.88E−02	6.05E−02	Epithelial tube morphogenesis	14299	126	64	3
1.90E−02	6.09E−02	Regulation of catalytic activity	14299	907	64	9
1.92E−02	6.13E−02	Enzyme linked receptor protein signaling pathway	14299	346	64	5
1.95E−02	6.22E−02	Striated muscle cell development	14299	48	64	2
1.95E−02	6.22E−02	Cellular amino acid metabolic process	14299	230	64	4
1.98E−02	6.28E−02	Cellular component assembly	14299	913	64	9
2.03E−02	6.40E−02	Spindle organization	14299	49	64	2
2.03E−02	6.40E−02	Cellular response to biotic stimulus	14299	49	64	2
2.05E−02	6.42E−02	Regulation of dna metabolic process	14299	130	64	3
2.22E−02	6.64E−02	Lateral sprouting from an epithelium	14299	5	64	1
2.22E−02	6.64E−02	Regulation of glycogen catabolic process	14299	5	64	1
2.18E−02	6.64E−02	Positive regulation of lipid metabolic process	14299	51	64	2
2.16E−02	6.64E−02	Response to other organism	14299	357	64	5
2.17E−02	6.64E−02	Regulation of lipid metabolic process	14299	133	64	3
2.22E−02	6.64E−02	Response to muscle activity	14299	5	64	1
2.21E−02	6.64E−02	Positive regulation of secretion	14299	134	64	3
2.18E−02	6.64E−02	Vascular process in circulatory system	14299	51	64	2
2.27E−02	6.78E−02	Organ morphogenesis	14299	634	64	7
2.32E−02	6.91E−02	Multi-organism process	14299	785	64	8
2.43E−02	7.21E−02	Tissue remodeling	14299	54	64	2
2.52E−02	7.43E−02	Organelle assembly	14299	55	64	2
2.52E−02	7.43E−02	Muscle cell development	14299	55	64	2
2.56E−02	7.48E−02	Regulation of cell development	14299	250	64	4
2.60E−02	7.48E−02	Regulation of lipid biosynthetic process	14299	56	64	2
2.66E−02	7.48E−02	Positive regulation of nucleobase, nucleoside, nucleotide and nucleic acid metabolic process	14299	655	64	7
2.66E−02	7.48E−02	Negative regulation of protein maturation by peptide bond cleavage	14299	6	64	1
2.66E−02	7.48E−02	Norepinephrine metabolic process	14299	6	64	1
2.66E−02	7.48E−02	Regulation of necrotic cell death	14299	6	64	1
2.66E−02	7.48E−02	Regulation of rna polymerase ii transcriptional preinitiation complex assembly	14299	6	64	1
2.61E−02	7.48E−02	Regulation of hydrolase activity	14299	375	64	5
2.66E−02	7.48E−02	Mammary gland branching involved in pregnancy	14299	6	64	1
2.66E−02	7.48E−02	Adherens junction organization	14299	6	64	1
2.69E−02	7.52E−02	Reproductive process	14299	807	64	8
2.71E−02	7.54E−02	Regulation of protein transport	14299	145	64	3
2.72E−02	7.54E−02	Positive regulation of cellular metabolic process	14299	965	64	9
2.71E−02	7.54E−02	Aging	14299	145	64	3
2.71E−02	7.54E−02	Microtubule cytoskeleton organization	14299	145	64	3
2.74E−02	7.59E−02	Reproduction	14299	810	64	8
2.76E−02	7.64E−02	Regulation of body fluid levels	14299	146	64	3
2.87E−02	7.86E−02	Synapse organization	14299	59	64	2
2.86E−02	7.86E−02	Regulation of cell adhesion	14299	148	64	3
2.91E−02	7.96E−02	Cellular localization	14299	977	64	9
2.91E−02	7.96E−02	Regulation of cell morphogenesis	14299	149	64	3
3.09E−02	8.04E−02	Respiratory system process	14299	7	64	1
3.08E−02	8.04E−02	Small molecule catabolic process	14299	265	64	4
3.04E−02	8.04E−02	Muscle structure development	14299	264	64	4
3.09E−02	8.04E−02	Negative regulation of innate immune response	14299	7	64	1
3.06E−02	8.04E−02	Rhythmic process	14299	152	64	3
3.04E−02	8.04E−02	Positive regulation of macromolecule biosynthetic process	14299	674	64	7
2.96E−02	8.04E−02	Positive regulation of transcription from rna polymerase ii promoter	14299	388	64	5
2.96E−02	8.04E−02	Regulation of innate immune response	14299	60	64	2
3.08E−02	8.04E−02	Positive regulation of nitrogen compound metabolic process	14299	676	64	7
3.09E−02	8.04E−02	Regulation of respiratory burst	14299	7	64	1
3.09E−02	8.04E−02	Alkaloid metabolic process	14299	7	64	1
3.11E−02	8.08E−02	Regulation of establishment of protein localization	14299	153	64	3
3.23E−02	8.35E−02	Regulation of axonogenesis	14299	63	64	2
3.28E−02	8.47E−02	Regulation of cellular component organization	14299	538	64	6
3.32E−02	8.56E−02	Regulation of lymphocyte activation	14299	157	64	3
3.53E−02	8.64E−02	Regulation of ryanodine-sensitive calcium-release channel activity	14299	8	64	1
3.42E−02	8.64E−02	Skeletal muscle tissue development	14299	65	64	2
3.43E−02	8.64E−02	Catabolic process	14299	1006	64	9
3.50E−02	8.64E−02	Positive regulation of signal transduction	14299	276	64	4
3.52E−02	8.64E−02	Regulation of t cell proliferation	14299	66	64	2
3.42E−02	8.64E−02	Regulation of protein secretion	14299	65	64	2
3.53E−02	8.64E−02	Regulation of gluconeogenesis	14299	8	64	1
3.53E−02	8.64E−02	Renal system process involved in regulation of systemic arterial blood pressure	14299	8	64	1
3.49E−02	8.64E−02	Extracellular structure organization	14299	160	64	3
3.53E−02	8.64E−02	Regulation of blood volume by renin-angiotensin	14299	8	64	1
3.52E−02	8.64E−02	Maintenance of location in cell	14299	66	64	2
3.53E−02	8.64E−02	Muscle cell proliferation	14299	8	64	1
3.53E−02	8.64E−02	Regulation of systemic arterial blood pressure by circulatory renin-angiotensin	14299	8	64	1
3.53E−02	8.64E−02	Mesenchymal-epithelial cell signaling	14299	8	64	1
3.53E−02	8.64E−02	Sequestering of metal ion	14299	8	64	1
3.62E−02	8.81E−02	Cellular nitrogen compound catabolic process	14299	67	64	2
3.62E−02	8.81E−02	Positive regulation of cell projection organization	14299	67	64	2
3.62E−02	8.81E−02	Skeletal muscle organ development	14299	67	64	2
3.70E−02	8.97E−02	Regulation of catabolic process	14299	281	64	4
3.70E−02	8.97E−02	Positive regulation of signaling process	14299	281	64	4
3.72E−02	9.00E−02	Female gamete generation	14299	68	64	2
3.82E−02	9.21E−02	Gliogenesis	14299	69	64	2
3.83E−02	9.23E−02	Establishment of localization in cell	14299	865	64	8
3.85E−02	9.25E−02	Regulation of cellular protein metabolic process	14299	559	64	6
3.96E−02	9.26E−02	Nuclear envelope organization	14299	9	64	1
3.96E−02	9.26E−02	Neurological system process involved in regulation of systemic arterial blood pressure	14299	9	64	1
3.96E−02	9.26E−02	Regulation of transcription initiation from rna polymerase ii promoter	14299	9	64	1
3.88E−02	9.26E−02	Innate immune response	14299	167	64	3
3.92E−02	9.26E−02	Positive regulation of neurogenesis	14299	70	64	2
3.96E−02	9.26E−02	Positive regulation of systemic arterial blood pressure	14299	9	64	1
4.00E−02	9.30E−02	Cellular component biogenesis	14299	1035	64	9
3.99E−02	9.30E−02	Synaptic transmission	14299	288	64	4
4.00E−02	9.30E−02	Taxis	14299	169	64	3
4.00E−02	9.30E−02	Chemotaxis	14299	169	64	3
4.06E−02	9.41E−02	Reproductive cellular process	14299	170	64	3
4.06E−02	9.41E−02	Regulation of neuron differentiation	14299	170	64	3
4.17E−02	9.59E−02	Organic acid metabolic process	14299	570	64	6
4.18E−02	9.60E−02	Regulation of protein localization	14299	172	64	3
4.33E−02	9.66E−02	Protein import into nucleus	14299	74	64	2
4.39E−02	9.66E−02	Regulation of protein processing	14299	10	64	1
4.39E−02	9.66E−02	Male sex determination	14299	10	64	1
4.39E−02	9.66E−02	Regulation of protein maturation by peptide bond cleavage	14299	10	64	1
4.39E−02	9.66E−02	Regulation of cell fate specification	14299	10	64	1
4.38E−02	9.66E−02	Cellular ketone metabolic process	14299	577	64	6
4.33E−02	9.66E−02	Regulation of muscle contraction	14299	74	64	2
4.39E−02	9.66E−02	Regulation of cell fate commitment	14299	10	64	1
4.33E−02	9.66E−02	Transition metal ion transport	14299	74	64	2
4.42E−02	9.70E−02	Cell proliferation	14299	433	64	5
4.42E−02	9.70E−02	Di-, tri-valent inorganic cation transport	14299	176	64	3
4.42E−02	9.70E−02	Cellular protein localization	14299	433	64	5
4.53E−02	9.90E−02	Cellular macromolecule localization	14299	436	64	5
4.54E−02	9.90E−02	Cell cycle process	14299	582	64	6
4.61E−02	1.00E−01	Regulation of leukocyte activation	14299	179	64	3
4.66E−02	1.01E−01	Nuclear import	14299	77	64	2
4.74E−02	1.01E−01	Circulatory system process	14299	181	64	3
4.74E−02	1.01E−01	Blood circulation	14299	181	64	3
4.82E−02	1.01E−01	Negative regulation of cellular carbohydrate metabolic process	14299	11	64	1
4.82E−02	1.01E−01	Endothelial cell development	14299	11	64	1
4.82E−02	1.01E−01	Serine family amino acid biosynthetic process	14299	11	64	1
4.82E−02	1.01E−01	Negative regulation of carbohydrate metabolic process	14299	11	64	1
4.82E−02	1.01E−01	Regulation of cell adhesion mediated by integrin	14299	11	64	1
4.88E−02	1.02E−01	Regeneration	14299	79	64	2
4.88E−02	1.02E−01	Gland morphogenesis	14299	79	64	2
4.93E−02	1.04E−01	Cellular calcium ion homeostasis	14299	184	64	3
4.95E−02	1.04E−01	Response to biotic stimulus	14299	447	64	5
4.95E−02	1.04E−01	Cellular amine metabolic process	14299	309	64	4
5.10E−02	1.06E−01	Regulation of cellular ketone metabolic process	14299	81	64	2
5.24E−02	1.07E−01	Negative regulation of ion transmembrane transporter activity	14299	12	64	1
5.24E−02	1.07E−01	Catecholamine biosynthetic process	14299	12	64	1
5.23E−02	1.07E−01	Positive regulation of gene expression	14299	603	64	6
5.24E−02	1.07E−01	Vasoconstriction	14299	12	64	1
5.24E−02	1.07E−01	Regulation of systemic arterial blood pressure by renin-angiotensin	14299	12	64	1
5.40E−02	1.10E−01	Calcium ion homeostasis	14299	191	64	3
5.40E−02	1.10E−01	Regulation of cell activation	14299	191	64	3
5.44E−02	1.10E−01	Positive regulation of cell development	14299	84	64	2
5.55E−02	1.12E−01	Positive regulation of protein transport	14299	85	64	2
5.67E−02	1.12E−01	Amine biosynthetic process	14299	86	64	2
5.67E−02	1.12E−01	Regulation of muscle adaptation	14299	13	64	1
5.65E−02	1.12E−01	Regulation of signal transduction	14299	773	64	7
5.67E−02	1.12E−01	Ovulation from ovarian follicle	14299	13	64	1
5.67E−02	1.12E−01	Regulation of hormone metabolic process	14299	13	64	1
5.54E−02	1.12E−01	Gland development	14299	193	64	3
5.67E−02	1.12E−01	Maintenance of location	14299	86	64	2
5.80E−02	1.14E−01	Cellular response to stress	14299	619	64	6
5.82E−02	1.14E−01	Regulation of signaling process	14299	778	64	7
6.09E−02	1.17E−01	Regulation of cellular amine metabolic process	14299	14	64	1
6.09E−02	1.17E−01	Dicarboxylic acid transport	14299	14	64	1
6.09E−02	1.17E−01	Glycine metabolic process	14299	14	64	1
6.11E−02	1.17E−01	Protein targeting	14299	201	64	3
6.14E−02	1.17E−01	Branching morphogenesis of a tube	14299	90	64	2
6.52E−02	1.21E−01	Positive regulation of molecular function	14299	638	64	6
6.39E−02	1.21E−01	Regulation of cell morphogenesis involved in differentiation	14299	92	64	2
6.51E−02	1.21E−01	Branching involved in mammary gland duct morphogenesis	14299	15	64	1
6.51E−02	1.21E−01	Negative regulation of oxidoreductase activity	14299	15	64	1
6.51E−02	1.21E−01	Protein localization in nucleus	14299	93	64	2
6.35E−02	1.21E−01	Cell cycle	14299	794	64	7
6.63E−02	1.22E−01	Regulation of protein complex assembly	14299	94	64	2
6.63E−02	1.22E−01	Growth	14299	208	64	3
6.68E−02	1.23E−01	Transmission of nerve impulse	14299	342	64	4
6.71E−02	1.24E−01	Regulation of neurogenesis	14299	209	64	3
6.94E−02	1.25E−01	Negative regulation of protein metabolic process	14299	212	64	3
6.88E−02	1.25E−01	Cellular response to extracellular stimulus	14299	96	64	2
7.00E−02	1.26E−01	Regulation of intracellular transport	14299	97	64	2
7.00E−02	1.26E−01	Cellular response to external stimulus	14299	97	64	2
7.13E−02	1.28E−01	Regulation of endopeptidase activity	14299	98	64	2
7.35E−02	1.29E−01	Regulation of carbohydrate catabolic process	14299	17	64	1
7.35E−02	1.29E−01	Regulation of glycogen metabolic process	14299	17	64	1
7.35E−02	1.29E−01	Regulation of cellular carbohydrate catabolic process	14299	17	64	1
7.27E−02	1.29E−01	Positive regulation of transcription, dna-dependent	14299	500	64	5
7.31E−02	1.29E−01	Cellular nitrogen compound metabolic process	14299	2078	64	14
7.35E−02	1.29E−01	Regulation of polysaccharide metabolic process	14299	17	64	1
7.20E−02	1.29E−01	M phase	14299	351	64	4
7.35E−02	1.29E−01	Maternal process involved in female pregnancy	14299	17	64	1
7.38E−02	1.29E−01	Morphogenesis of a branching epithelium	14299	100	64	2
7.49E−02	1.31E−01	Transmembrane receptor protein tyrosine kinase signaling pathway	14299	219	64	3
7.57E−02	1.32E−01	Positive regulation of rna metabolic process	14299	506	64	5
7.76E−02	1.33E−01	Pyrimidine ribonucleoside metabolic process	14299	18	64	1
7.77E−02	1.33E−01	Blood coagulation	14299	103	64	2
7.63E−02	1.33E−01	Intracellular transport	14299	665	64	6
7.76E−02	1.33E−01	Ovulation	14299	18	64	1
7.76E−02	1.33E−01	Pattern recognition receptor signaling pathway	14299	18	64	1
7.77E−02	1.33E−01	Regulation of peptidase activity	14299	103	64	2
7.76E−02	1.33E−01	Acid secretion	14299	18	64	1
7.77E−02	1.33E−01	Coagulation	14299	103	64	2
7.76E−02	1.33E−01	Negative regulation of transporter activity	14299	18	64	1
7.92E−02	1.35E−01	Cation transport	14299	513	64	5
7.99E−02	1.37E−01	Intracellular protein transport	14299	364	64	4
8.06E−02	1.37E−01	Cellular amino acid and derivative metabolic process	14299	365	64	4
8.18E−02	1.37E−01	Sex determination	14299	19	64	1
8.18E−02	1.37E−01	Regulation of phosphorylation	14299	518	64	5
8.16E−02	1.37E−01	Regulation of neuron projection development	14299	106	64	2
8.18E−02	1.37E−01	Negative regulation of immune effector process	14299	19	64	1
8.12E−02	1.37E−01	Regulation of protein modification process	14299	366	64	4
8.14E−02	1.37E−01	Regulation of nervous system development	14299	227	64	3
8.43E−02	1.41E−01	Transmembrane receptor protein serine/threonine kinase signaling pathway	14299	108	64	2
8.56E−02	1.41E−01	Hemostasis	14299	109	64	2
8.59E−02	1.41E−01	Innate immune response-activating signal transduction	14299	20	64	1
8.59E−02	1.41E−01	Endothelial cell differentiation	14299	20	64	1
8.59E−02	1.41E−01	Temperature homeostasis	14299	20	64	1
8.60E−02	1.41E−01	Organelle organization	14299	1382	64	10
9.00E−02	1.45E−01	Activation of innate immune response	14299	21	64	1
9.00E−02	1.45E−01	Regulation of insulin receptor signaling pathway	14299	21	64	1
9.02E−02	1.45E−01	Positive regulation of signaling pathway	14299	380	64	4
9.40E−02	1.48E−01	Mammary gland duct morphogenesis	14299	22	64	1
9.40E−02	1.48E−01	Endothelium development	14299	22	64	1
9.40E−02	1.48E−01	Regulation of systemic arterial blood pressure by hormone	14299	22	64	1
9.48E−02	1.49E−01	Regulation of phosphorus metabolic process	14299	542	64	5
9.48E−02	1.49E−01	Regulation of phosphate metabolic process	14299	542	64	5
9.51E−02	1.49E−01	Regulation of cellular catabolic process	14299	243	64	3
9.65E−02	1.51E−01	Protein import	14299	117	64	2
1.02E−01	1.55E−01	Morphogenesis of a branching structure	14299	121	64	2
1.02E−01	1.55E−01	Regulation of t cell activation	14299	121	64	2
1.02E−01	1.55E−01	Pyrimidine nucleoside metabolic process	14299	24	64	1
1.02E−01	1.55E−01	Apoptotic nuclear change	14299	24	64	1
1.01E−01	1.55E−01	Positive regulation of catalytic activity	14299	553	64	5
1.02E−01	1.55E−01	Response to activity	14299	24	64	1
1.02E−01	1.55E−01	Striated muscle tissue development	14299	121	64	2
1.03E−01	1.56E−01	Cellular response to chemical stimulus	14299	399	64	4
1.04E−01	1.58E−01	Nitrogen compound metabolic process	14299	2196	64	14
1.06E−01	1.59E−01	Regulation of carbohydrate biosynthetic process	14299	25	64	1
1.06E−01	1.59E−01	Positive regulation of blood pressure	14299	25	64	1
1.07E−01	1.60E−01	Carboxylic acid metabolic process	14299	563	64	5
1.07E−01	1.60E−01	Oxoacid metabolic process	14299	563	64	5
1.10E−01	1.63E−01	Metabolic process	14299	5957	64	32
1.10E−01	1.63E−01	Serine family amino acid metabolic process	14299	26	64	1
1.10E−01	1.63E−01	Endocrine process	14299	26	64	1
1.10E−01	1.63E−01	Amine metabolic process	14299	409	64	4
1.14E−01	1.65E−01	Negative regulation of cellular catabolic process	14299	27	64	1
1.12E−01	1.65E−01	Gonad development	14299	128	64	2
1.14E−01	1.65E−01	Renal system process	14299	27	64	1
1.14E−01	1.65E−01	Pyruvate metabolic process	14299	27	64	1
1.13E−01	1.65E−01	Positive regulation of cell communication	14299	413	64	4
1.14E−01	1.65E−01	Cellular component disassembly involved in apoptosis	14299	27	64	1
1.14E−01	1.65E−01	Regulation of systemic arterial blood pressure mediated by a chemical signal	14299	27	64	1
1.12E−01	1.65E−01	Regulation of cell projection organization	14299	128	64	2
1.14E−01	1.65E−01	Positive regulation of transcription	14299	575	64	5
1.15E−01	1.65E−01	Cognition	14299	918	64	7
1.15E−01	1.66E−01	Muscle tissue development	14299	130	64	2
1.15E−01	1.66E−01	Positive regulation of immune system process	14299	265	64	3
1.16E−01	1.67E−01	Mitochondrion organization	14299	131	64	2
1.18E−01	1.68E−01	Negative regulation of peptidase activity	14299	28	64	1
1.18E−01	1.68E−01	Negative regulation of immune response	14299	28	64	1
1.21E−01	1.71E−01	Metal ion transport	14299	423	64	4
1.26E−01	1.76E−01	Mammary gland morphogenesis	14299	30	64	1
1.30E−01	1.79E−01	Negative regulation of angiogenesis	14299	31	64	1
1.30E−01	1.79E−01	Regulation of ion transmembrane transporter activity	14299	31	64	1
1.30E−01	1.79E−01	Nucleus organization	14299	31	64	1
1.30E−01	1.79E−01	Cell cycle phase	14299	435	64	4
1.36E−01	1.86E−01	Cellular aromatic compound metabolic process	14299	144	64	2
1.37E−01	1.88E−01	Nucleocytoplasmic transport	14299	145	64	2
1.38E−01	1.88E−01	Regulation of generation of precursor metabolites and energy	14299	33	64	1
1.39E−01	1.89E−01	Development of primary sexual characteristics	14299	146	64	2
1.39E−01	1.89E−01	Nuclear transport	14299	146	64	2
1.42E−01	1.91E−01	Catechol metabolic process	14299	34	64	1
1.42E−01	1.91E−01	Catecholamine metabolic process	14299	34	64	1
1.42E−01	1.91E−01	Diol metabolic process	14299	34	64	1
1.42E−01	1.91E−01	Ethanolamine and derivative metabolic process	14299	34	64	1
1.40E−01	1.91E−01	Cytoskeleton organization	14299	448	64	4
1.45E−01	1.95E−01	Cellular biogenic amine biosynthetic process	14299	35	64	1
1.45E−01	1.95E−01	Phenol metabolic process	14299	35	64	1
1.45E−01	1.95E−01	Cell aging	14299	35	64	1
1.45E−01	1.95E−01	Regulation of ion transmembrane transport	14299	35	64	1
1.47E−01	1.96E−01	Protein localization in organelle	14299	151	64	2
1.49E−01	1.99E−01	Mammary gland epithelium development	14299	36	64	1
1.49E−01	1.99E−01	Respiratory gaseous exchange	14299	36	64	1
1.51E−01	2.01E−01	Negative regulation of catalytic activity	14299	300	64	3
1.53E−01	2.02E−01	Regulation of glucose metabolic process	14299	37	64	1
1.57E−01	2.06E−01	Regulation of systemic arterial blood pressure	14299	38	64	1
1.57E−01	2.06E−01	Regulation of cellular component biogenesis	14299	158	64	2
1.60E−01	2.09E−01	Primary metabolic process	14299	5287	64	28
1.60E−01	2.09E−01	Regulation of signaling pathway	14299	1003	64	7
1.64E−01	2.13E−01	Androgen receptor signaling pathway	14299	40	64	1
1.66E−01	2.14E−01	Cell morphogenesis	14299	314	64	3
1.70E−01	2.19E−01	Protein amino acid phosphorylation	14299	657	64	5
1.76E−01	2.23E−01	Regulation of cellular carbohydrate metabolic process	14299	43	64	1
1.76E−01	2.23E−01	Cellular response to starvation	14299	43	64	1
1.76E−01	2.23E−01	Regulation of wound healing	14299	43	64	1
1.79E−01	2.27E−01	Regulation of carbohydrate metabolic process	14299	44	64	1
1.80E−01	2.28E−01	Cellular nitrogen compound biosynthetic process	14299	327	64	3
1.83E−01	2.31E−01	Negative regulation of multicellular organismal process	14299	174	64	2
1.85E−01	2.32E−01	Sex differentiation	14299	175	64	2
1.90E−01	2.38E−01	Negative regulation of catabolic process	14299	47	64	1
1.94E−01	2.43E−01	Negative regulation of cell adhesion	14299	48	64	1
1.95E−01	2.43E−01	Multicellular organism reproduction	14299	511	64	4
1.95E−01	2.43E−01	Reproductive process in a multicellular organism	14299	511	64	4
1.98E−01	2.46E−01	Positive regulation of innate immune response	14299	49	64	1
1.98E−01	2.46E−01	Ribonucleoside metabolic process	14299	49	64	1
2.01E−01	2.50E−01	Regulation of metabolic process	14299	3918	64	21
2.01E−01	2.50E−01	Cellular metabolic process	14299	4989	64	26
2.05E−01	2.53E−01	Cellular amino acid biosynthetic process	14299	51	64	1
2.09E−01	2.57E−01	Cellular component morphogenesis	14299	352	64	3
2.19E−01	2.67E−01	Immune response-activating signal transduction	14299	55	64	1
2.24E−01	2.71E−01	Neuron projection morphogenesis	14299	199	64	2
2.26E−01	2.73E−01	Response to starvation	14299	57	64	1
2.29E−01	2.75E−01	Negative regulation of hydrolase activity	14299	58	64	1
2.33E−01	2.78E−01	Cellular component disassembly	14299	59	64	1
2.36E−01	2.81E−01	Cellular amino acid derivative biosynthetic process	14299	60	64	1
2.36E−01	2.81E−01	Immune response-regulating signaling pathway	14299	60	64	1
2.40E−01	2.84E−01	Steroid hormone receptor signaling pathway	14299	61	64	1
2.42E−01	2.86E−01	Regulation of transcription from rna polymerase ii promoter	14299	747	64	5
2.43E−01	2.87E−01	Lipid homeostasis	14299	62	64	1
2.44E−01	2.87E−01	Cellular membrane organization	14299	382	64	3
2.45E−01	2.88E−01	Ion transport	14299	751	64	5
2.45E−01	2.88E−01	Membrane organization	14299	383	64	3
2.47E−01	2.89E−01	Nucleoside metabolic process	14299	63	64	1
2.55E−01	2.97E−01	Muscle organ development	14299	218	64	2
2.75E−01	3.16E−01	Phosphorylation	14299	786	64	5
2.77E−01	3.17E−01	Female gonad development	14299	72	64	1
2.80E−01	3.20E−01	Cell projection morphogenesis	14299	233	64	2
2.80E−01	3.20E−01	Ovulation cycle process	14299	73	64	1
2.83E−01	3.23E−01	Regulation of immune response	14299	235	64	2
2.90E−01	3.29E−01	Cellular response to nutrient levels	14299	76	64	1
2.93E−01	3.32E−01	Intracellular receptor mediated signaling pathway	14299	77	64	1
2.93E−01	3.32E−01	Cell morphogenesis involved in differentiation	14299	241	64	2
2.96E−01	3.34E−01	Development of primary female sexual characteristics	14299	78	64	1
3.00E−01	3.38E−01	Cell part morphogenesis	14299	245	64	2
3.02E−01	3.40E−01	Ovulation cycle	14299	80	64	1
3.12E−01	3.49E−01	Female sex differentiation	14299	83	64	1
3.15E−01	3.51E−01	Regulation of primary metabolic process	14299	3553	64	18
3.18E−01	3.53E−01	Multicellular organismal homeostasis	14299	85	64	1
3.17E−01	3.53E−01	Lipid metabolic process	14299	834	64	5
3.24E−01	3.59E−01	Regulation of gene expression	14299	2928	64	15
3.24E−01	3.59E−01	Regulation of angiogenesis	14299	87	64	1
3.24E−01	3.59E−01	Mammary gland development	14299	87	64	1
3.31E−01	3.67E−01	Response to extracellular stimulus	14299	264	64	2
3.51E−01	3.86E−01	Cellular biogenic amine metabolic process	14299	96	64	1
3.51E−01	3.86E−01	Activation of immune response	14299	96	64	1
3.54E−01	3.89E−01	Regulation of blood pressure	14299	97	64	1
3.57E−01	3.92E−01	Regulation of actin filament-based process	14299	98	64	1
3.77E−01	4.09E−01	Regulation of immune effector process	14299	105	64	1
3.96E−01	4.27E−01	Protein localization	14299	921	64	5
3.96E−01	4.27E−01	Monocarboxylic acid metabolic process	14299	304	64	2
3.98E−01	4.29E−01	Nucleobase, nucleoside and nucleotide metabolic process	14299	305	64	2
4.07E−01	4.37E−01	Nucleobase, nucleoside, nucleotide and nucleic acid transport	14299	116	64	1
4.21E−01	4.49E−01	Phosphorus metabolic process	14299	949	64	5
4.21E−01	4.49E−01	Phosphate metabolic process	14299	949	64	5
4.41E−01	4.68E−01	Protein transport	14299	756	64	4
4.44E−01	4.72E−01	Regulation of macromolecule metabolic process	14299	3376	64	16
4.49E−01	4.76E−01	Cellular lipid metabolic process	14299	550	64	3
4.52E−01	4.78E−01	Establishment of protein localization	14299	767	64	4
4.66E−01	4.91E−01	Carboxylic acid transport	14299	139	64	1
4.68E−01	4.93E−01	Organic acid transport	14299	140	64	1
4.82E−01	5.07E−01	Positive regulation of immune response	14299	146	64	1
4.86E−01	5.11E−01	Regulation of nucleobase, nucleoside, nucleotide and nucleic acid metabolic process	14299	3013	64	14
4.88E−01	5.12E−01	Cellular biosynthetic process	14299	1687	64	8
5.01E−01	5.25E−01	Regulation of nitrogen compound metabolic process	14299	3039	64	14
5.05E−01	5.28E−01	Post-translational protein modification	14299	1266	64	6
5.16E−01	5.39E−01	Regulation of cellular metabolic process	14299	3735	64	17
5.21E−01	5.43E−01	Organic acid biosynthetic process	14299	163	64	1
5.21E−01	5.43E−01	Carboxylic acid biosynthetic process	14299	163	64	1
5.44E−01	5.66E−01	Cellular amino acid derivative metabolic process	14299	174	64	1
5.46E−01	5.68E−01	Gamete generation	14299	406	64	2
5.50E−01	5.71E−01	Axonogenesis	14299	177	64	1
5.56E−01	5.77E−01	Nucleobase, nucleoside, nucleotide and nucleic acid metabolic process	14299	1786	64	8
5.62E−01	5.83E−01	Macromolecule localization	14299	1111	64	5
5.63E−01	5.83E−01	Biosynthetic process	14299	1797	64	8
5.70E−01	5.89E−01	Regulation of transcription, dna-dependent	14299	1807	64	8
5.78E−01	5.97E−01	Cell morphogenesis involved in neuron differentiation	14299	191	64	1
5.82E−01	6.00E−01	Alcohol metabolic process	14299	433	64	2
5.89E−01	6.08E−01	Macromolecule modification	14299	1607	64	7
5.97E−01	6.15E−01	Small molecule biosynthetic process	14299	445	64	2
6.02E−01	6.20E−01	Regulation of rna metabolic process	14299	1856	64	8
6.12E−01	6.30E−01	Regulation of cellular biosynthetic process	14299	3020	64	13
6.22E−01	6.40E−01	Sexual reproduction	14299	466	64	2
6.25E−01	6.41E−01	Regulation of biosynthetic process	14299	3044	64	13
6.39E−01	6.55E−01	Protein metabolic process	14299	2611	64	11
6.56E−01	6.71E−01	Regulation of macromolecule biosynthetic process	14299	2876	64	12
6.67E−01	6.81E−01	Response to nutrient levels	14299	243	64	1
6.91E−01	7.03E−01	Protein modification process	14299	1526	64	6
7.04E−01	7.15E−01	Negative regulation of macromolecule metabolic process	14299	802	64	3
7.51E−01	7.60E−01	Negative regulation of metabolic process	14299	864	64	3
7.52E−01	7.60E−01	Macromolecule metabolic process	14299	4017	64	16
7.60E−01	7.68E−01	Regulation of transcription	14299	2622	64	10
8.74E−01	8.78E−01	Negative regulation of cellular metabolic process	14299	786	64	2
8.92E−01	8.96E−01	Cellular macromolecule metabolic process	14299	3508	64	12
9.34E−01	9.36E−01	Cellular protein metabolic process	14299	2153	64	6
9.39E−01	9.40E−01	Negative regulation of cellular biosynthetic process	14299	611	64	1
9.42E−01	9.43E−01	Negative regulation of biosynthetic process	14299	621	64	1
1	1	Biological_process	14299	14299	64	64
Note: N_:the total number of genes in the reference set; n_:the number of genes in the reference set annotated in GO class; X_: the total number of genes in your cluster
x_:the number of genes in your cluster annotated in GO class

## Sheet: Biological f. Combrestatin
TableS1	Biological function of combrestatin subnetwork
P value	Adjusted P value	Biological function of Combrestatine	N_CombresFB	n_CombresFB	X_CombresFB	x_CombresFB
2.70E−07	5.65E−05	Protein polymerization	14305	44	5	3
4.26E−06	4.45E−04	Microtubule-based movement	14305	109	5	3
1.11E−05	7.75E−04	Cellular protein complex assembly	14305	150	5	3
4.90E−05	1.28E−03	Microtubule-based process	14305	246	5	3
4.49E−05	1.28E−03	M phase of mitotic cell cycle	14305	239	5	3
4.11E−05	1.28E−03	Mitosis	14305	232	5	3
4.11E−05	1.28E−03	Nuclear division	14305	232	5	3
4.61E−05	1.28E−03	Organelle fission	14305	241	5	3
1.02E−04	2.38E−03	Cellular macromolecular complex assembly	14305	315	5	3
1.40E−04	2.54E−03	M phase	14305	350	5	3
1.46E−04	2.54E−03	Cellular macromolecular complex subunit organization	14305	355	5	3
1.39E−04	2.54E−03	System development	14305	2422	5	5
1.79E−04	2.87E−03	Mitotic cell cycle	14305	380	5	3
2.20E−04	3.28E−03	Anatomical structure development	14305	2656	5	5
2.65E−04	3.65E−03	Cell cycle phase	14305	434	5	3
2.80E−04	3.65E−03	Neuron differentiation	14305	442	5	3
3.99E−04	4.36E−03	Organelle organization	14305	1381	5	4
4.17E−04	4.36E−03	Protein complex biogenesis	14305	506	5	3
4.17E−04	4.36E−03	Protein complex assembly	14305	506	5	3
3.86E−04	4.36E−03	Multicellular organismal development	14305	2972	5	5
6.99E−04	5.84E−03	Nuclear membrane organization	14305	2	5	1
6.27E−04	5.84E−03	Cell cycle process	14305	581	5	3
5.90E−04	5.84E−03	Developmental process	14305	3235	5	5
6.69E−04	5.84E−03	Generation of neurons	14305	594	5	3
6.99E−04	5.84E−03	Nuclear fragmentation involved in apoptotic nuclear change	14305	2	5	1
8.36E−04	6.47E−03	Cell differentiation	14305	1668	5	4
8.22E−04	6.47E−03	Neurogenesis	14305	637	5	3
9.29E−04	6.94E−03	Cellular developmental process	14305	1714	5	4
9.74E−04	7.02E−03	Macromolecular complex assembly	14305	675	5	3
1.05E−03	7.30E−03	Negative regulation of activated t cell proliferation	14305	3	5	1
1.19E−03	8.03E−03	Macromolecular complex subunit organization	14305	723	5	3
1.56E−03	1.02E−02	Cell cycle	14305	793	5	3
2.34E−03	1.48E−02	Cellular component assembly	14305	912	5	3
2.44E−03	1.50E−02	Negative regulation of b cell proliferation	14305	7	5	1
2.79E−03	1.54E−02	Natural killer cell mediated cytotoxicity	14305	8	5	1
2.79E−03	1.54E−02	Natural killer cell mediated immunity	14305	8	5	1
2.67E−03	1.54E−02	Multicellular organismal process	14305	4376	5	5
2.79E−03	1.54E−02	Induction of apoptosis by oxidative stress	14305	8	5	1
3.14E−03	1.64E−02	Nuclear envelope organization	14305	9	5	1
3.14E−03	1.64E−02	B cell homeostasis	14305	9	5	1
3.37E−03	1.72E−02	Cellular component biogenesis	14305	1034	5	3
3.84E−03	1.91E−02	Leukocyte mediated cytotoxicity	14305	11	5	1
4.54E−03	2.03E−02	Regulation of activated t cell proliferation	14305	13	5	1
4.19E−03	2.03E−02	Negative regulation of cyclin-dependent protein kinase activity	14305	12	5	1
4.63E−03	2.03E−02	Induction of apoptosis	14305	315	5	2
4.40E−03	2.03E−02	Cellular component organization	14305	2562	5	4
4.65E−03	2.03E−02	Induction of programmed cell death	14305	316	5	2
4.64E−03	2.03E−02	Nervous system development	14305	1155	5	3
4.88E−03	2.04E−02	Negative regulation of b cell activation	14305	14	5	1
4.88E−03	2.04E−02	Induction of apoptosis via death domain receptors	14305	14	5	1
5.58E−03	2.29E−02	Neuron apoptosis	14305	16	5	1
5.93E−03	2.34E−02	Spindle assembly	14305	17	5	1
6.28E−03	2.34E−02	Neuron death	14305	18	5	1
6.28E−03	2.34E−02	T cell homeostasis	14305	18	5	1
6.28E−03	2.34E−02	Dna catabolic process, endonucleolytic	14305	18	5	1
6.28E−03	2.34E−02	Dna fragmentation involved in apoptotic nuclear change	14305	18	5	1
6.97E−03	2.56E−02	Response to tumor necrosis factor	14305	20	5	1
7.32E−03	2.64E−02	Release of cytochrome c from mitochondria	14305	21	5	1
8.36E−03	2.96E−02	Apoptotic nuclear change	14305	24	5	1
8.71E−03	3.01E−02	Lymphocyte homeostasis	14305	25	5	1
9.06E−03	3.01E−02	Negative regulation of t cell proliferation	14305	26	5	1
9.07E−03	3.01E−02	Positive regulation of programmed cell death	14305	445	5	2
8.95E−03	3.01E−02	Positive regulation of apoptosis	14305	442	5	2
9.23E−03	3.01E−02	Positive regulation of cell death	14305	449	5	2
9.40E−03	3.02E−02	Cellular component disassembly involved in apoptosis	14305	27	5	1
1.11E−02	3.15E−02	Regulation of b cell proliferation	14305	32	5	1
1.01E−02	3.15E−02	Apoptotic mitochondrial changes	14305	29	5	1
1.11E−02	3.15E−02	Leukocyte homeostasis	14305	32	5	1
1.08E−02	3.15E−02	Negative regulation of leukocyte proliferation	14305	31	5	1
1.08E−02	3.15E−02	Negative regulation of mononuclear cell proliferation	14305	31	5	1
1.08E−02	3.15E−02	Negative regulation of lymphocyte proliferation	14305	31	5	1
1.03E−02	3.15E−02	Cellular component movement	14305	474	5	2
1.11E−02	3.15E−02	Cell killing	14305	32	5	1
1.08E−02	3.15E−02	Nucleus organization	14305	31	5	1
1.39E−02	3.87E−02	Nucleic acid phosphodiester bond hydrolysis	14305	40	5	1
1.46E−02	4.01E−02	Negative regulation of t cell activation	14305	42	5	1
1.67E−02	4.52E−02	Spindle organization	14305	48	5	1
1.77E−02	4.68E−02	Negative regulation of lymphocyte activation	14305	51	5	1
1.77E−02	4.68E−02	Regulation of b cell activation	14305	51	5	1
1.80E−02	4.71E−02	Induction of apoptosis by intracellular signals	14305	52	5	1
1.87E−02	4.83E−02	Organelle assembly	14305	54	5	1
1.94E−02	4.95E−02	Negative regulation of leukocyte activation	14305	56	5	1
1.98E−02	4.98E−02	Dna catabolic process	14305	57	5	1
2.05E−02	5.03E−02	Cellular component disassembly	14305	59	5	1
2.08E−02	5.05E−02	Regulation of cyclin-dependent protein kinase activity	14305	60	5	1
2.18E−02	5.07E−02	Lymphocyte mediated immunity	14305	63	5	1
2.15E−02	5.07E−02	Negative regulation of cell activation	14305	62	5	1
2.29E−02	5.25E−02	Regulation of t cell proliferation	14305	66	5	1
2.87E−02	6.42E−02	Leukocyte mediated immunity	14305	83	5	1
3.21E−02	6.59E−02	Regulation of lymphocyte proliferation	14305	93	5	1
3.25E−02	6.59E−02	Regulation of cell death	14305	867	5	2
3.28E−02	6.59E−02	Homeostasis of number of cells	14305	95	5	1
3.26E−02	6.59E−02	Response to organic substance	14305	869	5	2
3.20E−02	6.59E−02	Regulation of programmed cell death	14305	860	5	2
3.14E−02	6.59E−02	Regulation of apoptosis	14305	852	5	2
3.14E−02	6.59E−02	Negative regulation of immune system process	14305	91	5	1
3.24E−02	6.59E−02	Regulation of mononuclear cell proliferation	14305	94	5	1
3.28E−02	6.59E−02	Regulation of leukocyte proliferation	14305	95	5	1
3.45E−02	6.86E−02	Negative regulation of protein kinase activity	14305	100	5	1
3.62E−02	7.00E−02	Negative regulation of kinase activity	14305	105	5	1
3.68E−02	7.07E−02	Response to cytokine stimulus	14305	107	5	1
3.72E−02	7.07E−02	Induction of apoptosis by extracellular signals	14305	108	5	1
3.82E−02	7.16E−02	Negative regulation of transferase activity	14305	111	5	1
3.84E−02	7.16E−02	Immune system process	14305	948	5	2
4.16E−02	7.69E−02	Regulation of t cell activation	14305	121	5	1
4.43E−02	8.05E−02	Immune effector process	14305	129	5	1
4.50E−02	8.10E−02	Mitochondrion organization	14305	131	5	1
4.93E−02	8.66E−02	Microtubule cytoskeleton organization	14305	144	5	1
5.37E−02	9.35E−02	Regulation of lymphocyte activation	14305	157	5	1
5.67E−02	9.79E−02	Innate immune response	14305	166	5	1
6.00E−02	1.01E−01	Negative regulation of cell cycle	14305	176	5	1
6.10E−02	1.02E−01	Regulation of leukocyte activation	14305	179	5	1
6.50E−02	1.07E−01	Regulation of cell activation	14305	191	5	1
8.50E−02	1.33E−01	Response to chemical stimulus	14305	1465	5	2
1.01E−01	1.52E−01	Negative regulation of catalytic activity	14305	300	5	1
1.08E−01	1.60E−01	Response to stimulus	14305	3633	5	3
1.27E−01	1.73E−01	Cellular membrane organization	14305	382	5	1
1.19E−01	1.73E−01	Response to stress	14305	1773	5	2
1.24E−01	1.73E−01	Negative regulation of molecular function	14305	374	5	1
1.20E−01	1.73E−01	Cellular process	14305	9369	5	5
1.27E−01	1.73E−01	Membrane organization	14305	383	5	1
1.23E−01	1.73E−01	Regulation of protein kinase activity	14305	369	5	1
1.26E−01	1.73E−01	Negative regulation of cell proliferation	14305	379	5	1
1.27E−01	1.73E−01	Regulation of kinase activity	14305	383	5	1
1.32E−01	1.76E−01	Regulation of transferase activity	14305	398	5	1
1.40E−01	1.85E−01	Regulation of immune system process	14305	424	5	1
1.46E−01	1.87E−01	Regulation of cell cycle	14305	446	5	1
1.47E−01	1.87E−01	Positive regulation of cellular process	14305	2004	5	2
1.45E−01	1.87E−01	Cellular macromolecule catabolic process	14305	441	5	1
1.47E−01	1.87E−01	Cytoskeleton organization	14305	447	5	1
1.64E−01	2.06E−01	Macromolecule catabolic process	14305	503	5	1
1.68E−01	2.10E−01	Dna metabolic process	14305	517	5	1
1.68E−01	2.10E−01	Regulation of phosphorylation	14305	518	5	1
1.76E−01	2.13E−01	Regulation of phosphorus metabolic process	14305	542	5	1
1.73E−01	2.13E−01	Positive regulation of biological process	14305	2208	5	2
1.76E−01	2.13E−01	Regulation of phosphate metabolic process	14305	542	5	1
1.83E−01	2.21E−01	Apoptosis	14305	567	5	1
1.86E−01	2.24E−01	Programmed cell death	14305	577	5	1
1.98E−01	2.35E−01	Immune response	14305	619	5	1
1.99E−01	2.35E−01	Defense response	14305	620	5	1
2.21E−01	2.60E−01	Cell death	14305	698	5	1
2.23E−01	2.60E−01	Death	14305	703	5	1
2.43E−01	2.78E−01	Homeostatic process	14305	774	5	1
2.43E−01	2.78E−01	Cellular catabolic process	14305	776	5	1
2.63E−01	2.99E−01	Regulation of cell proliferation	14305	848	5	1
2.79E−01	3.16E−01	Regulation of catalytic activity	14305	907	5	1
3.06E−01	3.42E−01	Catabolic process	14305	1006	5	1
3.20E−01	3.56E−01	Regulation of molecular function	14305	1062	5	1
4.16E−01	4.58E−01	Nucleic acid metabolic process	14305	1460	5	1
4.35E−01	4.76E−01	Regulation of biological quality	14305	1542	5	1
4.87E−01	5.30E−01	Nucleobase, nucleoside, nucleotide and nucleic acid metabolic process	14305	1786	5	1
4.98E−01	5.40E−01	Negative regulation of cellular process	14305	1844	5	1
5.33E−01	5.74E−01	Negative regulation of biological process	14305	2020	5	1
5.44E−01	5.83E−01	Cellular nitrogen compound metabolic process	14305	2078	5	1
5.65E−01	6.03E−01	Nitrogen compound metabolic process	14305	2196	5	1
5.69E−01	6.04E−01	Cellular metabolic process	14305	4990	5	2
6.91E−01	7.22E−01	Metabolic process	14305	5959	5	2
7.21E−01	7.50E−01	Regulation of cellular process	14305	6224	5	2
7.56E−01	7.78E−01	Regulation of biological process	14305	6554	5	2
7.55E−01	7.78E−01	Cellular macromolecule metabolic process	14305	3508	5	1
7.80E−01	7.99E−01	Regulation of cellular metabolic process	14305	3736	5	1
7.94E−01	8.09E−01	Biological regulation	14305	6943	5	2
7.98E−01	8.10E−01	Regulation of metabolic process	14305	3919	5	1
8.08E−01	8.15E−01	Macromolecule metabolic process	14305	4017	5	1
9.01E−01	9.05E−01	Primary metabolic process	14305	5288	5	1
1	1	Biological_process	14305	14305	5	5
Note: N_:the total number of genes in the reference set; n_:the number of genes in the reference set annotated in GO class; X_: the total number of genes in your cluster
x_:the number of genes in your cluster annotated in GO class

## Sheet: Biological f. Docetaxel
TableS1	Biological function of docetaxel subnetwork
P value	Adjusted P value	Biological function of docetaxel	N_docetaxelFB	n_docentaxelFB	X_docetaxelFB	x_docetaxelFB
2.69E−03	1.12E−02	Induction of apoptosis via death domain receptors	14298	14	80	2
5.60E−03	1.80E−02	Xenobiotic transport	14298	1	80	1
5.60E−03	1.80E−02	Basophil chemotaxis	14298	1	80	1
1.12E−04	8.51E−04	Regulation of epithelial cell proliferation	14298	85	80	5
3.07E−02	6.11E−02	Regulation of cell division	14298	49	80	2
3.85E−02	6.98E−02	Cell junction maintenance	14298	7	80	1
7.44E−04	4.06E−03	Cell killing	14298	32	80	3
1.43E−11	1.47E−09	Release of cytochrome c from mitochondria	14298	21	80	7
9.24E−05	7.26E−04	B cell apoptosis	14298	3	80	2
6.01E−01	6.10E−01	Carboxylic acid biosynthetic process	14298	163	80	1
5.60E−03	1.80E−02	Glycogen cell development involved in embryonic placenta development	14298	1	80	1
1.67E−02	3.92E−02	Positive regulation of transforming growth factor-beta1 production	14298	3	80	1
1.12E−02	2.93E−02	Positive regulation of cell fate specification	14298	2	80	1
4.97E−03	1.78E−02	Regulation of synaptic transmission, glutamatergic	14298	19	80	2
2.20E−03	9.56E−03	Developmental maturation	14298	98	80	4
3.10E−02	6.15E−02	Female pregnancy	14298	122	80	3
1.67E−02	3.92E−02	Regulation of growth rate	14298	3	80	1
1.35E−03	6.35E−03	Lipopolysaccharide-mediated signaling pathway	14298	10	80	2
2.22E−02	4.74E−02	Mitochondrial fusion	14298	4	80	1
2.10E−02	4.74E−02	Positive regulation of cell division	14298	40	80	2
1.67E−02	3.92E−02	Zonula adherens maintenance	14298	3	80	1
1.71E−01	2.09E−01	Protein modification by small protein conjugation or removal	14298	255	80	3
1.12E−02	2.93E−02	Response to aluminum ion	14298	2	80	1
4.46E−03	1.63E−02	Neutrophil chemotaxis	14298	18	80	2
2.13E−05	2.28E−04	Protein localization in organelle	14298	151	80	7
6.38E−04	3.58E−03	Positive regulation of synaptic transmission, glutamatergic	14298	7	80	2
3.18E−02	6.28E−02	Nitrogen compound metabolic process	14298	2196	80	19
2.22E−02	4.74E−02	Regulation of transforming growth factor-beta1 production	14298	4	80	1
2.22E−02	4.74E−02	Regulation of cytolysis	14298	4	80	1
1.65E−03	7.40E−03	Leukocyte chemotaxis	14298	42	80	3
2.83E−03	1.17E−02	Protein processing	14298	105	80	4
7.62E−03	2.28E−02	Negative regulation of cellular component movement	14298	72	80	3
1.67E−02	3.92E−02	Tyrosine phosphorylation of stat1 protein	14298	3	80	1
1.18E−03	5.89E−03	Cellular chemical homeostasis	14298	376	80	8
1.92E−01	2.29E−01	Diencephalon development	14298	38	80	1
1.97E−03	8.61E−03	Tongue development	14298	12	80	2
4.31E−02	7.60E−02	Nucleoside monophosphate metabolic process	14298	59	80	2
5.64E−01	5.73E−01	Eye development	14298	147	80	1
4.25E−05	3.90E−04	Response to bacterium	14298	230	80	8
1.30E−04	9.69E−04	Rna stabilization	14298	18	80	3
5.60E−03	1.80E−02	Regulation of nitrogen utilization	14298	1	80	1
4.11E−06	6.22E−05	Regulation of survival gene product expression	14298	20	80	4
1.31E−08	6.24E−07	Anti-apoptosis	14298	199	80	11
7.44E−04	4.06E−03	M phase	14298	350	80	8
1.25E−03	6.16E−03	Phosphoinositide-mediated signaling	14298	84	80	4
2.22E−02	4.74E−02	Positive regulation of skeletal muscle tissue development	14298	4	80	1
8.50E−06	1.11E−04	Response to oxidative stress	14298	184	80	8
2.81E−04	1.86E−03	Regulation of mapkkk cascade	14298	161	80	6
2.93E−03	1.19E−02	Regulation of ion transport	14298	106	80	4
1.05E−02	2.93E−02	Protein maturation by peptide bond cleavage	14298	81	80	3
6.78E−03	2.08E−02	Regulation of behavior	14298	69	80	3
2.22E−02	4.74E−02	'de novo' pyrimidine base biosynthetic process	14298	4	80	1
2.10E−02	4.74E−02	Leukocyte proliferation	14298	40	80	2
8.97E−09	4.85E−07	Cell cycle	14298	793	80	20
9.50E−05	7.43E−04	Positive regulation of angiogenesis	14298	43	80	4
1.65E−03	7.38E−03	Response to exogenous dsrna	14298	11	80	2
5.99E−02	9.49E−02	Astrocyte differentiation	14298	11	80	1
3.31E−02	6.28E−02	Positive regulation of striated muscle tissue development	14298	6	80	1
8.53E−03	2.50E−02	T cell differentiation in the thymus	14298	25	80	2
5.60E−03	1.80E−02	Positive regulation of fructose 1,6-bisphosphate metabolic process	14298	1	80	1
5.33E−05	4.62E−04	Post-translational protein modification	14298	1266	80	19
1.62E−02	3.92E−02	Regulation of leukocyte proliferation	14298	95	80	3
4.43E−14	1.14E−11	Programmed cell death	14298	577	80	23
1.65E−03	7.38E−03	Sprouting angiogenesis	14298	11	80	2
1.36E−03	6.37E−03	Striated muscle cell differentiation	14298	86	80	4
8.17E−04	4.40E−03	Mitochondrial transport	14298	75	80	4
5.99E−02	9.49E−02	Arachidonic acid metabolic process	14298	11	80	1
2.22E−02	4.74E−02	Positive regulation of prostaglandin biosynthetic process	14298	4	80	1
1.67E−02	3.92E−02	Stat protein nuclear translocation	14298	3	80	1
8.65E−05	6.90E−04	Hair follicle development	14298	42	80	4
5.60E−03	1.80E−02	Positive regulation of fructose 1,6-bisphosphate 1-phosphatase activity	14298	1	80	1
3.85E−07	8.79E−06	Positive regulation of molecular function	14298	638	80	16
1.67E−02	3.92E−02	Thymine catabolic process	14298	3	80	1
5.60E−03	1.80E−02	Positive regulation of skeletal muscle fiber development	14298	1	80	1
9.21E−03	2.65E−02	Base-excision repair	14298	26	80	2
8.46E−07	1.71E−05	Protein localization in nucleus	14298	93	80	7
6.06E−03	1.91E−02	Positive regulation of carbohydrate metabolic process	14298	21	80	2
1.12E−02	2.93E−02	Negative regulation of transcription by transcription factor localization	14298	2	80	1
2.00E−02	4.59E−02	Multicellular organismal metabolic process	14298	39	80	2
5.60E−03	1.80E−02	Dump metabolic process	14298	1	80	1
9.07E−04	4.71E−03	Tube morphogenesis	14298	201	80	6
5.50E−03	1.80E−02	Cellular response to molecule of bacterial origin	14298	20	80	2
2.05E−02	4.68E−02	Protein homooligomerization	14298	104	80	3
4.23E−03	1.58E−02	Protein oligomerization	14298	190	80	5
1.03E−01	1.40E−01	Cellular response to external stimulus	14298	97	80	2
3.10E−03	1.23E−02	Homeostasis of number of cells within a tissue	14298	15	80	2
4.39E−02	7.60E−02	Neural nucleus development	14298	8	80	1
1.16E−01	1.54E−01	Endothelium development	14298	22	80	1
1.84E−04	1.32E−03	Pyrimidine nucleoside monophosphate metabolic process	14298	4	80	2
3.86E−03	1.48E−02	Epidermis development	14298	186	80	5
4.42E−06	6.59E−05	Protein polymerization	14298	44	80	5
6.00E−02	9.49E−02	Regulation of phospholipase activity	14298	71	80	2
3.11E−05	2.97E−04	Chordate embryonic development	14298	360	80	10
9.70E−04	4.99E−03	Cell aging	14298	35	80	3
5.60E−03	1.80E−02	Dtmp metabolic process	14298	1	80	1
2.08E−01	2.43E−01	Nucleoside phosphate metabolic process	14298	281	80	3
2.22E−02	4.74E−02	Response to l-ascorbic acid	14298	4	80	1
1.11E−01	1.49E−01	Response to vitamin	14298	102	80	2
5.60E−03	1.80E−02	Positive regulation of fibroblast growth factor production	14298	1	80	1
4.57E−01	4.75E−01	Rna metabolic process	14298	966	80	6
2.22E−02	4.74E−02	Plasminogen activation	14298	4	80	1
4.93E−02	8.25E−02	Zymogen activation	14298	9	80	1
1.29E−02	3.28E−02	Nucleus organization	14298	31	80	2
3.13E−03	1.24E−02	Positive regulation of map kinase activity	14298	108	80	4
9.04E−02	1.28E−01	Regulation of lipase activity	14298	90	80	2
1.12E−02	2.93E−02	Cellular response to potassium ion starvation	14298	2	80	1
5.60E−03	1.80E−02	Primitive hemopoiesis	14298	1	80	1
2.29E−03	9.79E−03	Positive regulation of behavior	14298	47	80	3
5.60E−03	1.80E−02	Drug export	14298	1	80	1
2.19E−04	1.51E−03	Response to temperature stimulus	14298	98	80	5
1.12E−02	2.93E−02	Purine base catabolic process	14298	2	80	1
8.08E−02	1.18E−01	Purine base metabolic process	14298	15	80	1
6.16E−06	8.44E−05	Regulation of blood vessel endothelial cell migration	14298	22	80	4
2.45E−01	2.77E−01	Icosanoid metabolic process	14298	50	80	1
1.22E−02	3.11E−02	Collagen metabolic process	14298	30	80	2
1.46E−02	3.66E−02	Multicellular organismal macromolecule metabolic process	14298	33	80	2
5.46E−02	8.86E−02	Post-embryonic morphogenesis	14298	10	80	1
4.38E−05	3.97E−04	Second-messenger-mediated signaling	14298	231	80	8
4.97E−03	1.78E−02	Spleen development	14298	19	80	2
5.27E−02	8.77E−02	Regulation of proteolysis	14298	66	80	2
1.92E−03	8.46E−03	Ion homeostasis	14298	406	80	8
1.66E−04	1.23E−03	Chemical homeostasis	14298	529	80	11
3.24E−06	5.20E−05	Localization	14298	2984	80	35
2.22E−02	4.74E−02	Positive regulation of mast cell chemotaxis	14298	4	80	1
2.22E−02	4.74E−02	Regulation of mast cell chemotaxis	14298	4	80	1
5.60E−03	1.80E−02	Negative regulation of cgmp-mediated signaling	14298	1	80	1
5.60E−03	1.80E−02	Regulation of cgmp-mediated signaling	14298	1	80	1
4.39E−02	7.60E−02	Regulation of mitochondrial depolarization	14298	8	80	1
5.60E−03	1.80E−02	Negative regulation of cellular ph reduction	14298	1	80	1
1.67E−02	3.92E−02	Connective tissue replacement involved in inflammatory response wound healing	14298	3	80	1
3.41E−03	1.33E−02	Tissue remodeling	14298	54	80	3
4.00E−04	2.46E−03	Regulation of protein localization	14298	172	80	6
3.13E−02	6.19E−02	Cell morphogenesis	14298	314	80	5
8.65E−05	6.90E−04	Molting cycle process	14298	42	80	4
1.12E−02	2.93E−02	Regulation of dendritic cell antigen processing and presentation	14298	2	80	1
1.72E−02	4.02E−02	Response to osmotic stress	14298	36	80	2
5.91E−05	5.02E−04	Posttranscriptional regulation of gene expression	14298	241	80	8
1.63E−05	1.84E−04	Nucleocytoplasmic transport	14298	145	80	7
2.76E−04	1.83E−03	Thymus development	14298	23	80	3
3.09E−05	2.97E−04	Nuclear fragmentation involved in apoptotic nuclear change	14298	2	80	2
1.67E−02	3.92E−02	Positive regulation of melanocyte differentiation	14298	3	80	1
2.22E−02	4.74E−02	Cell migration involved in sprouting angiogenesis	14298	4	80	1
1.80E−04	1.31E−03	Nervous system development	14298	1154	80	17
6.06E−03	1.91E−02	Positive regulation of cellular carbohydrate metabolic process	14298	21	80	2
1.54E−02	3.85E−02	Sensory perception of pain	14298	34	80	2
2.53E−01	2.85E−01	Cellular membrane fusion	14298	52	80	1
2.08E−01	2.43E−01	Nucleotide metabolic process	14298	281	80	3
4.93E−02	8.25E−02	Spongiotrophoblast layer development	14298	9	80	1
4.39E−02	7.60E−02	Golgi to plasma membrane transport	14298	8	80	1
2.72E−02	5.56E−02	Ossification	14298	116	80	3
3.10E−03	1.23E−02	Androgen metabolic process	14298	15	80	2
5.03E−04	2.94E−03	Cellular hormone metabolic process	14298	66	80	4
2.32E−03	9.79E−03	Morphogenesis of an epithelial fold	14298	13	80	2
1.84E−04	1.32E−03	Response to uv-a	14298	4	80	2
9.17E−03	2.65E−02	Response to organic nitrogen	14298	77	80	3
3.54E−02	6.70E−02	Phagocytosis	14298	53	80	2
1.46E−02	3.66E−02	Regulation of cell-matrix adhesion	14298	33	80	2
3.67E−02	6.89E−02	Regulation of cell-substrate adhesion	14298	54	80	2
4.99E−03	1.78E−02	Negative regulation of signaling process	14298	123	80	4
2.22E−02	4.74E−02	Positive regulation of smooth muscle cell apoptosis	14298	4	80	1
9.50E−03	2.72E−02	Negative regulation of binding	14298	78	80	3
1.82E−01	2.20E−01	Negative regulation of transcription, dna-dependent	14298	397	80	4
1.67E−02	3.92E−02	Cleavage of lamin	14298	3	80	1
1.65E−03	7.38E−03	Leukocyte mediated cytotoxicity	14298	11	80	2
1.05E−03	5.37E−03	Regulation of jak-stat cascade	14298	36	80	3
2.77E−02	5.56E−02	Cd8-positive, alpha-beta t cell differentiation	14298	5	80	1
2.77E−02	5.56E−02	Regulation of macrophage chemotaxis	14298	5	80	1
3.08E−01	3.33E−01	Regulation of transcription, dna-dependent	14298	1807	80	12
2.22E−02	4.74E−02	Positive regulation of exit from mitosis	14298	4	80	1
1.55E−03	7.07E−03	Regulation of metal ion transport	14298	89	80	4
4.46E−03	1.63E−02	Neuron death	14298	18	80	2
1.56E−05	1.76E−04	Regulation of binding	14298	200	80	8
1.07E−04	8.21E−04	Epithelium development	14298	337	80	9
2.41E−01	2.74E−01	Erythrocyte homeostasis	14298	49	80	1
9.78E−07	1.90E−05	Homeostasis of number of cells	14298	95	80	7
1.17E−01	1.54E−01	Positive regulation of lymphocyte activation	14298	105	80	2
3.53E−03	1.37E−02	Neuron apoptosis	14298	16	80	2
1.22E−02	3.13E−02	Sensory organ development	14298	246	80	5
1.41E−01	1.78E−01	Glial cell development	14298	27	80	1
4.84E−03	1.75E−02	Activation of protein kinase activity	14298	122	80	4
5.55E−04	3.20E−03	Lactation	14298	29	80	3
2.31E−07	6.08E−06	Nuclear import	14298	77	80	7
3.43E−02	6.49E−02	Muscle organ development	14298	219	80	4
1.58E−06	2.88E−05	Interphase of mitotic cell cycle	14298	102	80	7
2.74E−03	1.13E−02	Positive regulation of cell growth	14298	50	80	3
3.33E−05	3.13E−04	Signal transmission via phosphorylation event	14298	363	80	10
1.50E−01	1.87E−01	Pituitary gland development	14298	29	80	1
9.17E−03	2.65E−02	Endocrine system development	14298	77	80	3
1.12E−02	2.93E−02	Lateral sprouting involved in mammary gland duct morphogenesis	14298	2	80	1
4.57E−06	6.76E−05	Establishment of localization in cell	14298	865	80	17
1.09E−03	5.47E−03	Insulin-like growth factor receptor signaling pathway	14298	9	80	2
1.85E−02	4.29E−02	Kidney development	14298	100	80	3
2.00E−02	4.59E−02	Renal system development	14298	103	80	3
2.41E−02	5.11E−02	Positive regulation of intracellular protein transport	14298	43	80	2
2.32E−03	9.79E−03	Labyrinthine layer blood vessel development	14298	13	80	2
1.38E−02	3.47E−02	Labyrinthine layer development	14298	32	80	2
1.12E−02	2.93E−02	Positive regulation of synaptic plasticity	14298	2	80	1
1.12E−02	2.93E−02	Positive regulation of fibroblast migration	14298	2	80	1
1.12E−02	2.93E−02	Regulation of fibroblast migration	14298	2	80	1
7.25E−03	2.19E−02	Regulation of organ formation	14298	23	80	2
1.04E−04	7.99E−04	Hair cycle	14298	44	80	4
3.51E−04	2.25E−03	Macromolecular complex assembly	14298	675	80	12
1.31E−03	6.35E−03	Aging	14298	145	80	5
2.69E−01	3.00E−01	Circulatory system process	14298	181	80	2
2.34E−04	1.60E−03	Heart development	14298	221	80	7
1.04E−05	1.26E−04	Regulation of cell development	14298	250	80	9
9.10E−02	1.28E−01	Maternal process involved in female pregnancy	14298	17	80	1
9.21E−03	2.65E−02	Response to gamma radiation	14298	26	80	2
5.27E−02	8.77E−02	Response to ionizing radiation	14298	66	80	2
4.38E−05	3.97E−04	Chemotaxis	14298	169	80	7
2.28E−05	2.39E−04	Protein complex biogenesis	14298	506	80	12
8.47E−03	2.49E−02	System process	14298	1506	80	16
1.20E−06	2.24E−05	Negative regulation of cell proliferation	14298	379	80	12
6.49E−04	3.64E−03	Macromolecular complex subunit organization	14298	723	80	12
1.06E−01	1.44E−01	Organelle fusion	14298	20	80	1
8.85E−03	2.58E−02	Response to ethanol	14298	76	80	3
5.55E−04	3.20E−03	Positive regulation of transmission of nerve impulse	14298	29	80	3
3.41E−05	3.19E−04	Embryonic development ending in birth or egg hatching	14298	364	80	10
1.12E−02	2.93E−02	Positive regulation of vitamin metabolic process	14298	2	80	1
3.52E−01	3.74E−01	Intracellular receptor mediated signaling pathway	14298	77	80	1
2.72E−05	2.75E−04	In utero embryonic development	14298	216	80	8
2.69E−07	6.84E−06	Regulation of phosphorus metabolic process	14298	542	80	15
2.69E−03	1.12E−02	Regulation of heart growth	14298	14	80	2
6.81E−08	2.30E−06	Positive regulation of cellular component movement	14298	137	80	9
1.12E−07	3.39E−06	Regulation of mitochondrial membrane permeability	14298	9	80	4
4.46E−03	1.63E−02	Placenta blood vessel development	14298	18	80	2
2.10E−02	4.74E−02	Nucleic acid phosphodiester bond hydrolysis	14298	40	80	2
8.59E−02	1.23E−01	Positive regulation of steroid metabolic process	14298	16	80	1
1.35E−03	6.35E−03	Er overload response	14298	10	80	2
3.57E−09	2.22E−07	Regulation of endopeptidase activity	14298	98	80	9
6.68E−03	2.06E−02	Regulation of cell growth	14298	212	80	5
2.65E−09	1.76E−07	Regulation of cell cycle	14298	446	80	16
1.38E−05	1.61E−04	Macrophage differentiation	14298	9	80	3
2.98E−03	1.21E−02	Sex differentiation	14298	175	80	5
2.54E−03	1.07E−02	Skeletal system development	14298	332	80	7
3.00E−03	1.22E−02	Transmission of nerve impulse	14298	342	80	7
5.47E−03	1.80E−02	Ectoderm development	14298	202	80	5
1.67E−02	3.92E−02	Neutrophil apoptosis	14298	3	80	1
3.09E−05	2.97E−04	Nuclear translocation of mapk	14298	2	80	2
5.60E−03	1.80E−02	Regulation of neuron maturation	14298	1	80	1
4.46E−03	1.63E−02	Dna fragmentation involved in apoptotic nuclear change	14298	18	80	2
1.67E−02	3.92E−02	Thymine metabolic process	14298	3	80	1
5.60E−03	1.80E−02	Male somatic sex determination	14298	1	80	1
5.60E−03	1.80E−02	Cd8-positive, alpha-beta t cell lineage commitment	14298	1	80	1
7.88E−03	2.34E−02	Response to progesterone stimulus	14298	24	80	2
2.77E−02	5.56E−02	Regulation of melanocyte differentiation	14298	5	80	1
1.96E−08	7.96E−07	Induction of programmed cell death	14298	316	80	13
1.19E−03	5.91E−03	Male sex differentiation	14298	83	80	4
7.25E−03	2.19E−02	Regulation of interleukin-1 beta production	14298	23	80	2
9.94E−03	2.81E−02	Oxidation reduction	14298	647	80	9
4.93E−02	8.25E−02	Positive regulation of phosphatase activity	14298	9	80	1
2.22E−02	4.74E−02	Positive regulation of developmental pigmentation	14298	4	80	1
1.69E−01	2.07E−01	Icosanoid biosynthetic process	14298	33	80	1
3.98E−03	1.50E−02	Positive regulation of coagulation	14298	17	80	2
2.22E−02	4.74E−02	Positive regulation of protein maturation by peptide bond cleavage	14298	4	80	1
1.48E−02	3.71E−02	Regulation of cell morphogenesis involved in differentiation	14298	92	80	3
9.71E−03	2.78E−02	Regulation of cell morphogenesis	14298	149	80	4
1.12E−02	2.93E−02	Negative regulation of cytolysis	14298	2	80	1
4.46E−03	1.63E−02	Interaction with symbiont	14298	18	80	2
1.65E−03	7.38E−03	Regulation of developmental pigmentation	14298	11	80	2
7.04E−02	1.07E−01	Prostanoid biosynthetic process	14298	13	80	1
1.06E−02	2.93E−02	Positive regulation of oxidoreductase activity	14298	28	80	2
1.30E−03	6.35E−03	Positive regulation of growth	14298	85	80	4
9.21E−03	2.65E−02	Regulation of interleukin-1 production	14298	26	80	2
2.22E−02	4.74E−02	Positive regulation of monocyte differentiation	14298	4	80	1
3.31E−02	6.28E−02	Regulation of monocyte differentiation	14298	6	80	1
2.22E−02	4.74E−02	Negative regulation of calcium ion transport into cytosol	14298	4	80	1
1.22E−02	3.11E−02	Regulation of calcium ion transport into cytosol	14298	30	80	2
1.72E−02	4.02E−02	Mammary gland epithelium development	14298	36	80	2
5.36E−07	1.16E−05	Mammary gland development	14298	87	80	7
3.85E−02	6.98E−02	Mitochondrial fission	14298	7	80	1
7.75E−06	1.04E−04	Organelle fission	14298	241	80	9
5.56E−09	3.27E−07	Regulation of peptidase activity	14298	103	80	9
8.08E−02	1.18E−01	Alpha-beta t cell differentiation	14298	15	80	1
1.01E−01	1.39E−01	Alpha-beta t cell activation	14298	19	80	1
2.22E−02	4.74E−02	Response to cobalt ion	14298	4	80	1
4.46E−03	1.63E−02	Dna catabolic process, endonucleolytic	14298	18	80	2
4.05E−02	7.28E−02	Dna catabolic process	14298	57	80	2
5.60E−03	1.80E−02	Negative regulation of nitric oxide mediated signal transduction	14298	1	80	1
5.60E−03	1.80E−02	Regulation of nitric oxide mediated signal transduction	14298	1	80	1
2.90E−01	3.17E−01	Steroid hormone receptor signaling pathway	14298	61	80	1
2.22E−02	4.74E−02	Positive regulation of macrophage activation	14298	4	80	1
9.21E−03	2.65E−02	Negative regulation of ion transport	14298	26	80	2
1.29E−02	3.28E−02	Positive regulation of leukocyte migration	14298	31	80	2
1.67E−02	3.92E−02	Neutrophil homeostasis	14298	3	80	1
8.74E−02	1.25E−01	Dna repair	14298	300	80	4
6.32E−09	3.61E−07	Cellular component movement	14298	474	80	16
2.77E−02	5.56E−02	Lateral sprouting from an epithelium	14298	5	80	1
1.97E−01	2.34E−01	Cell activation involved in immune response	14298	39	80	1
3.31E−02	6.28E−02	Negative regulation of protein maturation by peptide bond cleavage	14298	6	80	1
1.12E−02	2.93E−02	Positive regulation of vascular permeability	14298	2	80	1
1.06E−01	1.44E−01	Endothelial cell differentiation	14298	20	80	1
1.12E−02	2.94E−02	Female sex differentiation	14298	83	80	3
3.85E−02	6.98E−02	Regulation of smooth muscle cell apoptosis	14298	7	80	1
1.67E−02	3.92E−02	Ump biosynthetic process	14298	3	80	1
2.22E−02	4.74E−02	Cellular response to glucose starvation	14298	4	80	1
2.10E−02	4.74E−02	Nucleoside monophosphate biosynthetic process	14298	40	80	2
6.64E−03	2.05E−02	Negative regulation of mitotic cell cycle	14298	22	80	2
3.10E−03	1.23E−02	Negative regulation of lipid transport	14298	15	80	2
6.51E−02	1.01E−01	Nucleobase biosynthetic process	14298	12	80	1
1.41E−01	1.78E−01	Negative regulation of cellular catabolic process	14298	27	80	1
4.05E−03	1.53E−02	Muscle cell differentiation	14298	116	80	4
7.88E−03	2.34E−02	Apoptotic nuclear change	14298	24	80	2
1.12E−02	2.93E−02	Positive regulation of oxygen and reactive oxygen species metabolic process	14298	2	80	1
8.59E−02	1.23E−01	Regulation of oxygen and reactive oxygen species metabolic process	14298	16	80	1
3.31E−02	6.28E−02	Mammary gland branching involved in pregnancy	14298	6	80	1
2.77E−02	5.56E−02	2'-deoxyribonucleotide biosynthetic process	14298	5	80	1
9.21E−03	2.65E−02	Epidermal growth factor receptor signaling pathway	14298	26	80	2
1.38E−02	3.47E−02	Positive regulation of translation	14298	32	80	2
1.12E−02	2.94E−02	Cellular response to peptide hormone stimulus	14298	83	80	3
6.06E−03	1.91E−02	Positive regulation of mitotic cell cycle	14298	21	80	2
2.77E−02	5.56E−02	Positive regulation of protein amino acid deacetylation	14298	5	80	1
5.74E−03	1.84E−02	Negative regulation of dna binding	14298	65	80	3
1.16E−02	3.03E−02	Regulation of dna binding	14298	157	80	4
3.03E−03	1.22E−02	Cell cycle checkpoint	14298	107	80	4
5.60E−03	1.80E−02	Positive regulation of neuron maturation	14298	1	80	1
1.35E−03	6.35E−03	Regulation of cell fate commitment	14298	10	80	2
2.00E−07	5.40E−06	Signal transmission	14298	2156	80	31
1.22E−02	3.11E−02	Ureteric bud morphogenesis	14298	30	80	2
4.44E−02	7.68E−02	Ureteric bud development	14298	60	80	2
1.21E−01	1.59E−01	Positive regulation of fatty acid metabolic process	14298	23	80	1
1.36E−01	1.74E−01	Ribonucleoside monophosphate metabolic process	14298	26	80	1
3.98E−06	6.06E−05	Protein import	14298	117	80	7
1.27E−03	6.21E−03	Microtubule cytoskeleton organization	14298	144	80	5
1.12E−02	2.93E−02	Mitochondrial fragmentation involved in apoptosis	14298	2	80	1
4.84E−03	1.75E−02	Striated muscle tissue development	14298	122	80	4
6.06E−03	1.91E−02	Regulation of interleukin-12 production	14298	21	80	2
2.66E−02	5.56E−02	Regulation of cytokine production	14298	202	80	4
2.30E−02	4.90E−02	Positive regulation of rna metabolic process	14298	506	80	7
2.77E−01	3.06E−01	Cellular nitrogen compound biosynthetic process	14298	327	80	3
6.78E−03	2.08E−02	Gliogenesis	14298	69	80	3
1.04E−05	1.26E−04	Neurogenesis	14298	637	80	14
8.59E−02	1.23E−01	T cell selection	14298	16	80	1
5.27E−05	4.59E−04	Regulation of mitotic cell cycle	14298	174	80	7
3.59E−03	1.39E−02	Positive regulation of cell size	14298	55	80	3
1.41E−03	6.58E−03	Regulation of cell size	14298	219	80	6
9.60E−01	9.63E−01	Oxoacid metabolic process	14298	563	80	1
9.02E−04	4.70E−03	Regulation of peptidyl-tyrosine phosphorylation	14298	77	80	4
5.41E−02	8.86E−02	Positive regulation of phospholipase activity	14298	67	80	2
6.45E−02	1.01E−01	Positive regulation of lipase activity	14298	74	80	2
6.25E−03	1.95E−02	Cellular nitrogen compound catabolic process	14298	67	80	3
1.30E−04	9.69E−04	Mrna stabilization	14298	18	80	3
8.47E−04	4.46E−03	Negative regulation of organic acid transport	14298	8	80	2
2.00E−02	4.59E−02	Negative regulation of cell projection organization	14298	39	80	2
1.06E−02	2.93E−02	Regulation of morphogenesis of a branching structure	14298	28	80	2
1.10E−08	5.37E−07	Regulation of anatomical structure morphogenesis	14298	301	80	13
1.85E−02	4.29E−02	Negative regulation of protein kinase activity	14298	100	80	3
1.42E−03	6.60E−03	Positive regulation of response to external stimulus	14298	87	80	4
1.57E−02	3.91E−02	Regulation of mononuclear cell proliferation	14298	94	80	3
7.34E−03	2.21E−02	Establishment of organelle localization	14298	71	80	3
1.66E−02	3.92E−02	Organelle localization	14298	96	80	3
2.00E−02	4.59E−02	Mononuclear cell proliferation	14298	39	80	2
2.76E−04	1.83E−03	Nucleobase metabolic process	14298	23	80	3
8.64E−03	2.53E−02	Cellular aromatic compound metabolic process	14298	144	80	4
1.02E−02	2.87E−02	Regulation of cellular component organization	14298	537	80	8
5.50E−03	1.80E−02	Response to heat	14298	64	80	3
2.50E−04	1.69E−03	Muscle cell development	14298	55	80	4
2.02E−09	1.39E−07	Regulation of caspase activity	14298	92	80	9
5.60E−03	1.80E−02	Thymidine metabolic process	14298	1	80	1
2.77E−02	5.56E−02	Regulation of cellular ph reduction	14298	5	80	1
4.71E−02	8.11E−02	Negative regulation of cell activation	14298	62	80	2
1.12E−02	2.93E−02	Somatic sex determination	14298	2	80	1
1.06E−02	2.93E−02	Response to cold	14298	28	80	2
1.12E−02	2.93E−02	Uracil catabolic process	14298	2	80	1
1.12E−02	2.93E−02	Uracil metabolic process	14298	2	80	1
6.78E−03	2.08E−02	Positive regulation of cell adhesion	14298	69	80	3
8.53E−03	2.50E−02	Cellular response to insulin stimulus	14298	75	80	3
6.24E−04	3.52E−03	Response to insulin stimulus	14298	123	80	5
7.29E−03	2.20E−02	Proteolysis	14298	729	80	10
2.27E−01	2.61E−01	Regulation of defense response	14298	161	80	2
1.71E−05	1.91E−04	Nuclear transport	14298	146	80	7
3.06E−03	1.23E−02	Mitotic cell cycle checkpoint	14298	52	80	3
1.76E−06	3.09E−05	Signal transduction	14298	1877	80	27
5.99E−02	9.49E−02	Regulation of t cell differentiation in the thymus	14298	11	80	1
2.95E−02	5.92E−02	Regulation of t cell differentiation	14298	48	80	2
1.07E−06	2.03E−05	Anatomical structure formation involved in morphogenesis	14298	375	80	12
5.46E−02	8.86E−02	Male sex determination	14298	10	80	1
1.01E−01	1.39E−01	Sex determination	14298	19	80	1
2.76E−05	2.79E−04	Cellular protein localization	14298	433	80	11
1.89E−03	8.38E−03	Regulation of oxidoreductase activity	14298	44	80	3
1.06E−02	2.93E−02	Response to antibiotic	14298	28	80	2
1.66E−04	1.23E−03	Regulation of neurogenesis	14298	209	80	7
3.23E−03	1.27E−02	Negative regulation of neuron apoptosis	14298	53	80	3
1.67E−02	3.92E−02	Positive regulation of killing of cells of another organism	14298	3	80	1
1.94E−12	3.06E−10	Negative regulation of apoptosis	14298	376	80	18
1.67E−02	3.92E−02	Pyrimidine base catabolic process	14298	3	80	1
1.62E−02	3.92E−02	Response to extracellular stimulus	14298	264	80	5
5.50E−03	1.80E−02	Regulation of organic acid transport	14298	20	80	2
5.49E−08	1.91E−06	Positive regulation of catalytic activity	14298	553	80	16
1.94E−05	2.13E−04	Mitochondrial membrane organization	14298	29	80	4
3.53E−03	1.37E−02	Positive regulation of vasoconstriction	14298	16	80	2
1.72E−02	4.02E−02	Regulation of vasoconstriction	14298	36	80	2
4.39E−03	1.62E−02	Cell activation	14298	275	80	6
9.60E−01	9.63E−01	Carboxylic acid metabolic process	14298	563	80	1
2.91E−07	7.21E−06	Regulation of mitochondrial membrane potential	14298	11	80	4
6.06E−03	1.91E−02	Negative regulation of caspase activity	14298	21	80	2
1.80E−04	1.31E−03	Positive regulation of neuron apoptosis	14298	20	80	3
1.16E−05	1.39E−04	Regulation of neuron apoptosis	14298	91	80	6
9.24E−05	7.26E−04	Alkaloid catabolic process	14298	3	80	2
6.38E−04	3.58E−03	Alkaloid metabolic process	14298	7	80	2
5.80E−05	4.95E−04	Myeloid leukocyte differentiation	14298	38	80	4
3.71E−02	6.94E−02	Bone development	14298	131	80	3
7.47E−04	4.06E−03	Regulation of cell projection organization	14298	128	80	5
2.10E−02	4.74E−02	Negative regulation of kinase activity	14298	105	80	3
2.43E−02	5.15E−02	Negative regulation of transferase activity	14298	111	80	3
2.41E−01	2.74E−01	Ribonucleoside metabolic process	14298	49	80	1
4.85E−02	8.25E−02	Nucleoside metabolic process	14298	63	80	2
5.60E−03	1.80E−02	Oxidation-dependent protein catabolic process	14298	1	80	1
3.98E−03	1.50E−02	Cellular response to lipopolysaccharide	14298	17	80	2
8.29E−04	4.45E−03	Locomotory behavior	14298	273	80	7
2.62E−04	1.77E−03	Behavior	14298	466	80	10
1.12E−02	2.93E−02	Negative regulation of fatty acid beta-oxidation	14298	2	80	1
2.22E−02	4.74E−02	Negative regulation of fatty acid oxidation	14298	4	80	1
2.15E−01	2.49E−01	Positive regulation of cell cycle process	14298	43	80	1
5.60E−03	1.80E−02	Regulation of fructose 1,6-bisphosphate 1-phosphatase activity	14298	1	80	1
9.55E−06	1.21E−04	Cell motility	14298	314	80	10
9.55E−06	1.21E−04	Localization of cell	14298	314	80	10
5.60E−03	1.80E−02	Regulation of fructose 1,6-bisphosphate metabolic process	14298	1	80	1
9.10E−02	1.28E−01	Pyrimidine ribonucleotide metabolic process	14298	17	80	1
1.12E−02	2.93E−02	Negative regulation of immature t cell proliferation in the thymus	14298	2	80	1
2.28E−05	2.39E−04	Protein complex assembly	14298	506	80	12
1.27E−01	1.65E−01	Negative regulation of cellular biosynthetic process	14298	611	80	6
3.85E−02	6.98E−02	Cell-cell junction maintenance	14298	7	80	1
2.19E−01	2.53E−01	Cell-cell junction organization	14298	44	80	1
2.00E−02	4.59E−02	Regulation of lipid transport	14298	39	80	2
9.91E−03	2.81E−02	Response to dsrna	14298	27	80	2
1.46E−01	1.83E−01	Negative regulation of transmission of nerve impulse	14298	28	80	1
4.93E−02	8.25E−02	Regulation of membrane depolarization	14298	9	80	1
9.89E−05	7.71E−04	Regulation of homeostatic process	14298	133	80	6
1.67E−02	3.92E−02	Virus-infected cell apoptosis	14298	3	80	1
1.54E−03	7.07E−03	Positive regulation of chemotaxis	14298	41	80	3
5.1342E−21	6.8335E−18	Regulation of programmed cell death	14298	860	80	34
5.40E−04	3.14E−03	Regulation of metabolic process	14298	3918	80	36
1.12E−02	2.93E−02	Glial cell apoptosis	14298	2	80	1
8.22E−01	8.27E−01	Monocarboxylic acid metabolic process	14298	304	80	1
1.14E−01	1.53E−01	Negative regulation of macromolecule biosynthetic process	14298	593	80	6
1.35E−03	6.35E−03	Oxidative demethylation	14298	10	80	2
7.88E−03	2.34E−02	Demethylation	14298	24	80	2
4.62E−05	4.11E−04	Response to lipopolysaccharide	14298	116	80	6
3.43E−04	2.21E−03	Cell cycle arrest	14298	108	80	5
3.79E−02	6.98E−02	Regulation of nucleobase, nucleoside, nucleotide and nucleic acid metabolic process	14298	3013	80	24
2.90E−03	1.18E−02	Positive regulation of lipid metabolic process	14298	51	80	3
1.67E−02	3.92E−02	Transformed cell apoptosis	14298	3	80	1
7.25E−03	2.19E−02	Positive regulation of protein kinase b signaling cascade	14298	23	80	2
3.23E−04	2.09E−03	Hemopoiesis	14298	233	80	7
5.99E−02	9.49E−02	Cell differentiation involved in embryonic placenta development	14298	11	80	1
8.08E−03	2.39E−02	Positive regulation of cellular component organization	14298	222	80	5
1.47E−03	6.79E−03	Response to organic cyclic substance	14298	149	80	5
2.32E−03	9.79E−03	Mammary gland alveolus development	14298	13	80	2
2.11E−06	3.55E−05	Positive regulation of caspase activity	14298	68	80	6
1.22E−02	3.11E−02	Mammary gland morphogenesis	14298	30	80	2
5.54E−01	5.64E−01	Ribonucleotide metabolic process	14298	143	80	1
1.12E−02	2.93E−02	Cytosine metabolic process	14298	2	80	1
1.67E−02	3.92E−02	Pyrimidine deoxyribonucleotide biosynthetic process	14298	3	80	1
2.77E−02	5.56E−02	Regulation of cell migration involved in sprouting angiogenesis	14298	5	80	1
9.49E−09	5.01E−07	Gland development	14298	193	80	11
4.04E−02	7.28E−02	Heterocycle metabolic process	14298	337	80	5
4.95E−03	1.78E−02	Protein localization	14298	921	80	12
1.05E−05	1.26E−04	Positive regulation of nitric oxide biosynthetic process	14298	25	80	4
3.98E−03	1.50E−02	Negative regulation of calcium ion transport	14298	17	80	2
9.17E−03	2.65E−02	Regulation of calcium ion transport	14298	77	80	3
2.76E−04	1.83E−03	Positive regulation of lipid biosynthetic process	14298	23	80	3
4.93E−02	8.25E−02	Phagocytosis, engulfment	14298	9	80	1
2.01E−08	7.96E−07	Intracellular signal transduction	14298	832	80	20
4.23E−04	2.60E−03	Developmental growth	14298	113	80	5
2.07E−05	2.23E−04	Growth	14298	208	80	8
8.97E−07	1.77E−05	Locomotion	14298	440	80	13
1.24E−06	2.30E−05	Phosphorylation	14298	786	80	17
7.88E−03	2.34E−02	Positive regulation of multicellular organism growth	14298	24	80	2
4.31E−02	7.60E−02	Regulation of multicellular organism growth	14298	59	80	2
5.41E−02	8.86E−02	Skeletal muscle organ development	14298	67	80	2
3.96E−01	4.15E−01	Regulation of cellular catabolic process	14298	243	80	2
4.68E−01	4.85E−01	Regulation of catabolic process	14298	281	80	2
7.65E−03	2.29E−02	Regulation of transmission of nerve impulse	14298	139	80	4
1.67E−02	3.92E−02	Cyclooxygenase pathway	14298	3	80	1
7.04E−02	1.07E−01	Prostaglandin biosynthetic process	14298	13	80	1
1.12E−02	2.93E−02	Inflammatory cell apoptosis	14298	2	80	1
7.66E−05	6.30E−04	Leukocyte differentiation	14298	127	80	6
1.67E−07	4.76E−06	Angiogenesis	14298	152	80	9
3.69E−06	5.71E−05	Blood vessel morphogenesis	14298	220	80	9
3.55E−04	2.25E−03	Regulation of mrna stability	14298	25	80	3
3.41E−01	3.64E−01	Mrna metabolic process	14298	369	80	3
7.04E−02	1.07E−01	Regulation of viral transcription	14298	13	80	1
2.22E−02	4.74E−02	Pyrimidine base biosynthetic process	14298	4	80	1
1.38E−05	1.61E−04	Pyrimidine base metabolic process	14298	9	80	3
2.10E−01	2.45E−01	Modification-dependent protein catabolic process	14298	282	80	3
2.10E−01	2.45E−01	Modification-dependent macromolecule catabolic process	14298	282	80	3
2.58E−01	2.89E−01	Membrane fusion	14298	53	80	1
2.22E−02	4.74E−02	Positive regulation of cell migration involved in sprouting angiogenesis	14298	4	80	1
4.52E−05	4.04E−04	Mitosis	14298	232	80	8
4.52E−05	4.04E−04	Nuclear division	14298	232	80	8
2.11E−06	3.55E−05	Positive regulation of peptidase activity	14298	68	80	6
1.45E−05	1.68E−04	Positive regulation of hydrolase activity	14298	198	80	8
1.29E−02	3.28E−02	Negative regulation of leukocyte proliferation	14298	31	80	2
6.51E−02	1.01E−01	Regulation of synaptic transmission, dopaminergic	14298	12	80	1
3.94E−01	4.13E−01	Regulation of organelle organization	14298	242	80	2
1.04E−04	7.99E−04	Molting cycle	14298	44	80	4
9.21E−03	2.65E−02	Negative regulation of axonogenesis	14298	26	80	2
2.77E−02	5.56E−02	Wound healing involved in inflammatory response	14298	5	80	1
2.54E−02	5.34E−02	Wound healing	14298	199	80	4
8.45E−02	1.23E−01	Regulation of transcription	14298	2622	80	20
2.22E−02	4.74E−02	Astrocyte activation	14298	4	80	1
4.39E−02	7.60E−02	Astrocyte development	14298	8	80	1
4.97E−03	1.78E−02	Regulation of nitric-oxide synthase activity	14298	19	80	2
5.60E−03	1.80E−02	Deoxyribonucleoside monophosphate biosynthetic process	14298	1	80	1
2.74E−01	3.04E−01	Post-golgi vesicle-mediated transport	14298	57	80	1
6.12E−02	9.67E−02	Muscle structure development	14298	265	80	4
1.08E−03	5.47E−03	Steroid metabolic process	14298	208	80	6
4.18E−02	7.46E−02	Regulation of action potential in neuron	14298	58	80	2
1.43E−01	1.81E−01	T cell activation	14298	119	80	2
3.31E−07	7.91E−06	Cellular response to stimulus	14298	987	80	20
5.13E−02	8.57E−02	Regulation of protein import into nucleus	14298	65	80	2
9.83E−03	2.81E−02	Regulation of intracellular protein transport	14298	79	80	3
2.10E−01	2.45E−01	Regulation of chromosome organization	14298	42	80	1
3.01E−13	5.63E−11	Positive regulation of programmed cell death	14298	445	80	20
2.86E−03	1.18E−02	Cell proliferation	14298	433	80	8
1.19E−03	5.91E−03	Positive regulation of mapkkk cascade	14298	83	80	4
3.98E−06	6.06E−05	Positive regulation of intracellular protein kinase cascade	14298	222	80	9
2.97E−06	4.85E−05	Ras protein signal transduction	14298	112	80	7
2.23E−04	1.53E−03	Small gtpase mediated signal transduction	14298	292	80	8
4.38E−03	1.62E−02	Regulation of fatty acid metabolic process	14298	59	80	3
5.60E−03	1.80E−02	Negative regulation of dendritic cell antigen processing and presentation	14298	1	80	1
1.16E−01	1.54E−01	Negative regulation of protein metabolic process	14298	212	80	3
1.98E−06	3.42E−05	Regulation of protein metabolic process	14298	635	80	15
5.26E−03	1.80E−02	Tissue homeostasis	14298	63	80	3
3.03E−03	1.22E−02	Anatomical structure homeostasis	14298	107	80	4
8.91E−04	4.65E−03	Response to endoplasmic reticulum stress	14298	34	80	3
8.08E−02	1.18E−01	Branching involved in mammary gland duct morphogenesis	14298	15	80	1
1.12E−02	2.93E−02	Factor xii activation	14298	2	80	1
6.51E−02	1.01E−01	Regulation of exit from mitosis	14298	12	80	1
5.41E−01	5.53E−01	Regulation of cell cycle process	14298	138	80	1
7.20E−03	2.19E−02	Regulation of cellular localization	14298	305	80	6
6.19E−05	5.24E−04	Cell surface receptor linked signaling pathway	14298	1280	80	19
3.92E−02	7.08E−02	Negative regulation of leukocyte activation	14298	56	80	2
5.09E−06	7.18E−05	Protein amino acid autophosphorylation	14298	79	80	6
9.97E−08	3.06E−06	Protein amino acid phosphorylation	14298	657	80	17
2.22E−05	2.36E−04	Immune system development	14298	275	80	9
6.56E−03	2.04E−02	Regulation of lipid metabolic process	14298	133	80	4
2.29E−03	9.79E−03	Cell chemotaxis	14298	47	80	3
9.26E−06	1.18E−04	Lymphocyte apoptosis	14298	8	80	3
5.60E−03	1.80E−02	Pyrimidine deoxyribonucleoside monophosphate metabolic process	14298	1	80	1
1.12E−02	2.93E−02	Deoxyribonucleoside monophosphate metabolic process	14298	2	80	1
1.67E−06	2.99E−05	Positive regulation of cyclin-dependent protein kinase activity involved in g1/s	14298	5	80	3
1.67E−06	2.99E−05	Regulation of cyclin-dependent protein kinase activity involved by g1/s	14298	5	80	3
1.67E−02	3.92E−02	Positive regulation of synaptic transmission, cholinergic	14298	3	80	1
4.00E−04	2.46E−03	Positive regulation of synaptic transmission	14298	26	80	3
2.32E−03	9.79E−03	Regulation of cardiac muscle cell proliferation	14298	13	80	2
9.94E−03	2.81E−02	Regulation of translation	14298	150	80	4
4.25E−04	2.60E−03	Negative regulation of multicellular organismal process	14298	174	80	6
1.45E−02	3.64E−02	Cellular macromolecular complex subunit organization	14298	355	80	6
3.92E−02	7.08E−02	Regulation of lymphocyte differentiation	14298	56	80	2
1.89E−02	4.37E−02	Cellular nitrogen compound metabolic process	14298	2078	80	19
3.30E−02	6.28E−02	Negative regulation of lymphocyte activation	14298	51	80	2
3.85E−02	6.98E−02	Regulation of calcidiol 1-monooxygenase activity	14298	7	80	1
5.55E−04	3.20E−03	Regulation of monooxygenase activity	14298	29	80	3
1.81E−01	2.19E−01	Negative regulation of signaling pathway	14298	262	80	3
6.77E−04	3.75E−03	Positive regulation of neurological system process	14298	31	80	3
4.60E−10	3.64E−08	Microtubule-based movement	14298	109	80	10
9.70E−04	4.99E−03	Muscle fiber development	14298	35	80	3
2.43E−03	1.02E−02	Striated muscle cell development	14298	48	80	3
2.15E−03	9.38E−03	Ovarian follicle development	14298	46	80	3
1.07E−03	5.41E−03	Cellular ion homeostasis	14298	370	80	8
1.38E−05	1.61E−04	B cell homeostasis	14298	9	80	3
5.60E−03	1.80E−02	Regulation of fibroblast growth factor production	14298	1	80	1
2.19E−01	2.53E−01	Cytokine production	14298	44	80	1
6.02E−02	9.53E−02	Protein transport	14298	756	80	8
6.06E−03	1.91E−02	Endoplasmic reticulum unfolded protein response	14298	21	80	2
1.05E−03	5.37E−03	Er-nucleus signaling pathway	14298	36	80	3
1.47E−03	6.79E−03	Regulation of neurological system process	14298	149	80	5
9.26E−06	1.18E−04	Activation of caspase activity by cytochrome c	14298	8	80	3
2.77E−02	5.56E−02	Positive regulation of phospholipase a2 activity	14298	5	80	1
3.31E−02	6.28E−02	Regulation of phospholipase a2 activity	14298	6	80	1
7.88E−03	2.34E−02	Microtubule-based transport	14298	24	80	2
2.73E−02	5.56E−02	Cytoskeleton-dependent intracellular transport	14298	46	80	2
1.81E−02	4.22E−02	Positive regulation of proteolysis	14298	37	80	2
1.12E−02	2.93E−02	Negative regulation of helicase activity	14298	2	80	1
1.12E−02	2.93E−02	Negative regulation of osteoblast proliferation	14298	2	80	1
2.01E−04	1.41E−03	G1/s transition of mitotic cell cycle	14298	52	80	4
2.80E−04	1.86E−03	Membrane organization	14298	383	80	9
4.71E−03	1.70E−02	Negative regulation of signal transduction	14298	121	80	4
1.97E−03	8.61E−03	Blood vessel endothelial cell migration	14298	12	80	2
3.55E−04	2.25E−03	Endothelial cell migration	14298	25	80	3
5.04E−03	1.79E−02	Regulation of cellular component size	14298	283	80	6
8.62E−03	2.53E−02	Regulation of anatomical structure size	14298	317	80	6
4.89E−01	5.04E−01	Camera-type eye development	14298	119	80	1
1.12E−02	2.93E−02	Negative regulation of mitochondrial depolarization	14298	2	80	1
4.32E−03	1.61E−02	Regulation of cell activation	14298	191	80	5
1.41E−01	1.78E−01	Regulation of striated muscle cell differentiation	14298	27	80	1
1.97E−01	2.34E−01	Regulation of muscle cell differentiation	14298	39	80	1
1.12E−02	2.93E−02	Response to cycloheximide	14298	2	80	1
1.12E−02	2.93E−02	Response to cycloalkane	14298	2	80	1
2.62E−02	5.50E−02	Ensheathment of neurons	14298	45	80	2
1.06E−02	2.93E−02	Branching involved in ureteric bud morphogenesis	14298	28	80	2
2.00E−02	4.59E−02	Positive regulation of cytokine production	14298	103	80	3
3.76E−04	2.35E−03	Regulation of neuron differentiation	14298	170	80	6
3.31E−02	6.28E−02	Positive regulation of striated muscle cell differentiation	14298	6	80	1
8.59E−02	1.23E−01	Positive regulation of muscle cell differentiation	14298	16	80	1
5.60E−03	1.80E−02	Leading edge cell differentiation	14298	1	80	1
3.53E−04	2.25E−03	Epithelial cell differentiation	14298	168	80	6
5.60E−03	1.80E−02	Positive regulation of peptidyl-serine phosphorylation of stat protein	14298	1	80	1
5.60E−03	1.80E−02	Release of matrix enzymes from mitochondria	14298	1	80	1
2.62E−12	3.37E−10	Apoptotic mitochondrial changes	14298	29	80	8
2.32E−01	2.65E−01	Negative regulation of catabolic process	14298	47	80	1
1.04E−04	7.99E−04	Positive regulation of epithelial cell proliferation	14298	44	80	4
6.44E−02	1.01E−01	Establishment of protein localization	14298	767	80	8
1.04E−04	7.99E−04	Establishment of localization	14298	2611	80	29
1.65E−01	2.02E−01	Regulation of dephosphorylation	14298	32	80	1
2.69E−07	6.84E−06	Regulation of phosphate metabolic process	14298	542	80	15
1.12E−02	2.94E−02	Leukocyte mediated immunity	14298	83	80	3
4.93E−02	8.25E−02	Embryonic hemopoiesis	14298	9	80	1
5.60E−03	1.80E−02	Cochlear nucleus development	14298	1	80	1
2.77E−02	5.56E−02	Pons development	14298	5	80	1
8.03E−02	1.18E−01	Regulation of muscle system process	14298	84	80	2
1.01E−02	2.85E−02	Negative regulation of cell communication	14298	328	80	6
5.50E−03	1.80E−02	Response to tumor necrosis factor	14298	20	80	2
1.01E−01	1.39E−01	Cellular response to extracellular stimulus	14298	96	80	2
2.00E−01	2.37E−01	Negative regulation of nucleobase, nucleoside, nucleotide and nucleic acid metabolic process	14298	556	80	5
2.22E−02	4.74E−02	Positive regulation by host of viral transcription	14298	4	80	1
3.85E−02	6.98E−02	Modulation by host of viral transcription	14298	7	80	1
1.40E−02	3.52E−02	Germ cell development	14298	90	80	3
1.47E−05	1.69E−04	Regulation of cell communication	14298	1154	80	19
1.59E−03	7.22E−03	Primary metabolic process	14298	5285	80	43
1.38E−05	1.61E−04	Hemopoietic or lymphoid organ development	14298	259	80	9
3.69E−02	6.92E−02	Cellular macromolecule catabolic process	14298	441	80	6
1.06E−01	1.44E−01	Regulation of skeletal muscle fiber development	14298	20	80	1
1.36E−01	1.74E−01	Regulation of skeletal muscle tissue development	14298	26	80	1
1.35E−03	6.35E−03	Mitochondrial genome maintenance	14298	10	80	2
2.82E−09	1.81E−07	Mitochondrion organization	14298	131	80	10
3.98E−03	1.50E−02	Maternal placenta development	14298	17	80	2
4.17E−03	1.56E−02	Neuron migration	14298	58	80	3
2.34E−05	2.43E−04	Generation of neurons	14298	594	80	13
4.31E−02	7.60E−02	Cellular component disassembly	14298	59	80	2
1.16E−02	3.03E−02	Regulation of lymphocyte activation	14298	157	80	4
2.10E−02	4.74E−02	Peptidyl-serine modification	14298	40	80	2
6.60E−03	2.05E−02	Cellular macromolecule metabolic process	14298	3507	80	30
1.78E−01	2.16E−01	Metencephalon development	14298	35	80	1
5.60E−03	1.80E−02	Regulation of carbohydrate phosphatase activity	14298	1	80	1
1.16E−01	1.54E−01	Regulation of phosphatase activity	14298	22	80	1
3.10E−10	2.55E−08	Protein import into nucleus, translocation	14298	31	80	7
1.75E−07	4.86E−06	Protein import into nucleus	14298	74	80	7
3.72E−04	2.34E−03	Secondary metabolic process	14298	61	80	4
9.62E−01	9.63E−01	Organic acid metabolic process	14298	570	80	1
1.67E−02	3.92E−02	Positive regulation of calcidiol 1-monooxygenase activity	14298	3	80	1
3.10E−03	1.23E−02	Positive regulation of monooxygenase activity	14298	15	80	2
3.78E−03	1.45E−02	Embryonic placenta development	14298	56	80	3
1.42E−03	6.60E−03	Placenta development	14298	87	80	4
1.12E−02	2.93E−02	Epithelial fluid transport	14298	2	80	1
7.56E−02	1.12E−01	Fluid transport	14298	14	80	1
5.03E−03	1.79E−02	Leukocyte migration	14298	62	80	3
3.59E−06	5.59E−05	Cell migration	14298	281	80	10
1.04E−02	2.93E−02	Regulation of map kinase activity	14298	152	80	4
3.78E−08	1.36E−06	Positive regulation of cell migration	14298	128	80	9
2.22E−02	4.74E−02	Regulation of vitamin d biosynthetic process	14298	4	80	1
2.22E−02	4.74E−02	Regulation of vitamin metabolic process	14298	4	80	1
6.25E−03	1.95E−02	Negative regulation of cell migration	14298	67	80	3
3.29E−07	7.91E−06	Regulation of cell migration	14298	216	80	10
2.22E−02	4.74E−02	Regulation of synaptic transmission, cholinergic	14298	4	80	1
3.57E−02	6.73E−02	Regulation of synaptic transmission	14298	129	80	3
9.93E−04	5.09E−03	Gland morphogenesis	14298	79	80	4
1.67E−02	3.92E−02	Positive regulation of pigment cell differentiation	14298	3	80	1
2.77E−02	5.56E−02	Regulation of pigment cell differentiation	14298	5	80	1
5.60E−03	1.80E−02	Negative regulation of antigen processing and presentation of peptide or polysaccharide antigen via mhc class ii	14298	1	80	1
1.67E−02	3.92E−02	Negative regulation of protein export from nucleus	14298	3	80	1
4.83E−01	4.98E−01	Sensory perception	14298	815	80	5
1.72E−04	1.26E−03	Regulation of developmental growth	14298	50	80	4
2.61E−01	2.92E−01	Nucleotide biosynthetic process	14298	177	80	2
1.12E−02	2.93E−02	Regulation of immature t cell proliferation in the thymus	14298	2	80	1
2.69E−01	3.00E−01	Blood circulation	14298	181	80	2
5.60E−03	1.80E−02	Estrus	14298	1	80	1
2.22E−02	4.74E−02	Estrous cycle phase	14298	4	80	1
7.92E−04	4.28E−03	Regulation of macromolecule metabolic process	14298	3376	80	32
4.75E−06	6.76E−05	Regulation of signal transduction	14298	773	80	16
1.65E−03	7.38E−03	Hair follicle maturation	14298	11	80	2
1.36E−01	1.74E−01	Negative regulation of coagulation	14298	26	80	1
8.31E−07	1.70E−05	Positive regulation of nitrogen compound metabolic process	14298	676	80	16
7.57E−11	7.08E−09	Microtubule-based process	14298	246	80	14
1.19E−03	5.91E−03	Urogenital system development	14298	142	80	5
1.84E−04	1.32E−03	Negative regulation of plasma membrane long-chain fatty acid transport	14298	4	80	2
4.57E−04	2.72E−03	Regulation of plasma membrane long-chain fatty acid transport	14298	6	80	2
2.01E−01	2.37E−01	Androgen receptor signaling pathway	14298	40	80	1
1.38E−02	3.47E−02	Regulation of protein kinase b signaling cascade	14298	32	80	2
1.72E−06	3.06E−05	Regulation of intracellular protein kinase cascade	14298	323	80	11
5.60E−03	1.80E−02	Golgi to plasma membrane cftr protein transport	14298	1	80	1
2.22E−02	4.74E−02	Golgi to plasma membrane protein transport	14298	4	80	1
5.60E−03	1.80E−02	Primitive erythrocyte differentiation	14298	1	80	1
4.41E−04	2.69E−03	Response to estrogen stimulus	14298	114	80	5
1.62E−04	1.21E−03	Response to other organism	14298	356	80	9
1.43E−01	1.81E−01	Negative regulation of transcription	14298	494	80	5
3.43E−02	6.49E−02	Negative regulation of gene expression	14298	551	80	7
7.56E−02	1.12E−01	T cell activation involved in immune response	14298	14	80	1
4.71E−06	6.76E−05	Positive regulation of cellular metabolic process	14298	965	80	18
1.77E−03	7.85E−03	Regulation of wound healing	14298	43	80	3
3.31E−02	6.28E−02	Regulation of response to stress	14298	319	80	5
2.06E−01	2.42E−01	Negative regulation of nitrogen compound metabolic process	14298	562	80	5
6.45E−03	2.01E−02	Regulation of nitrogen compound metabolic process	14298	3039	80	27
1.24E−02	3.16E−02	Extracellular structure organization	14298	160	80	4
3.57E−04	2.26E−03	Response to dna damage stimulus	14298	396	80	9
1.44E−06	2.65E−05	Cellular response to stress	14298	619	80	15
1.16E−01	1.54E−01	Positive regulation of cell killing	14298	22	80	1
4.57E−04	2.72E−03	Myeloid cell homeostasis	14298	6	80	2
5.60E−03	1.80E−02	Negative regulation of antigen processing and presentation	14298	1	80	1
5.98E−07	1.28E−05	Response to stimulus	14298	3630	80	41
2.05E−06	3.52E−05	Interphase	14298	106	80	7
2.22E−02	4.74E−02	Regulation of prostaglandin biosynthetic process	14298	4	80	1
5.60E−03	1.80E−02	Induction of retinal programmed cell death	14298	1	80	1
5.99E−02	9.49E−02	Positive regulation of fatty acid biosynthetic process	14298	11	80	1
1.01E−01	1.39E−01	Regulation of fatty acid biosynthetic process	14298	19	80	1
6.45E−02	1.01E−01	B cell activation	14298	74	80	2
6.61E−02	1.02E−01	Innate immune response	14298	166	80	3
7.40E−03	2.23E−02	Immune response	14298	617	80	9
2.62E−06	4.31E−05	T cell homeostasis	14298	18	80	4
1.18E−07	3.52E−06	Activation of pro-apoptotic gene products	14298	22	80	5
2.61E−04	1.77E−03	Response to steroid hormone stimulus	14298	225	80	7
2.10E−02	4.74E−02	Respiratory tube development	14298	105	80	3
8.19E−01	8.25E−01	Cellular lipid metabolic process	14298	550	80	2
1.85E−01	2.22E−01	Lipid metabolic process	14298	834	80	7
2.15E−01	2.49E−01	Palate development	14298	43	80	1
1.43E−03	6.63E−03	Regulation of cell adhesion	14298	148	80	5
2.22E−02	4.74E−02	Positive regulation of steroid hormone receptor signaling pathway	14298	4	80	1
2.22E−02	4.74E−02	Positive regulation of histone deacetylation	14298	4	80	1
1.14E−03	5.73E−03	Macromolecule modification	14298	1607	80	19
8.86E−04	4.64E−03	Macromolecule metabolic process	14298	4015	80	36
9.91E−03	2.81E−02	Regulation of acute inflammatory response	14298	27	80	2
9.04E−02	1.28E−01	Regulation of inflammatory response	14298	90	80	2
9.70E−04	4.99E−03	Calcium-mediated signaling	14298	35	80	3
2.90E−03	1.18E−02	Regulation of chemotaxis	14298	51	80	3
6.96E−04	3.83E−03	Regulation of response to external stimulus	14298	191	80	6
4.57E−04	2.72E−03	Positive regulation of transforming growth factor-beta production	14298	6	80	2
1.65E−03	7.38E−03	Regulation of transforming growth factor-beta production	14298	11	80	2
1.67E−02	3.92E−02	Negative regulation of synaptic transmission, dopaminergic	14298	3	80	1
1.26E−01	1.64E−01	Negative regulation of synaptic transmission	14298	24	80	1
7.25E−03	2.19E−02	Pyrimidine nucleotide biosynthetic process	14298	23	80	2
1.14E−03	5.73E−03	Pyrimidine nucleotide metabolic process	14298	37	80	3
2.78E−05	2.79E−04	Signaling	14298	3129	80	34
1.12E−02	2.93E−02	Positive regulation of vitamin d biosynthetic process	14298	2	80	1
3.31E−02	6.28E−02	Positive regulation of steroid biosynthetic process	14298	6	80	1
1.06E−01	1.44E−01	Positive regulation of myeloid leukocyte differentiation	14298	20	80	1
2.32E−01	2.65E−01	Regulation of myeloid leukocyte differentiation	14298	47	80	1
1.46E−01	1.83E−01	Regulation of steroid biosynthetic process	14298	28	80	1
2.19E−01	2.53E−01	Regulation of steroid metabolic process	14298	44	80	1
4.57E−04	2.72E−03	Negative regulation of survival gene product expression	14298	6	80	2
1.81E−02	4.22E−02	Lymphocyte proliferation	14298	37	80	2
6.60E−02	1.02E−01	Regulation of action potential	14298	75	80	2
8.84E−06	1.15E−04	Regulation of membrane potential	14298	132	80	7
1.12E−02	2.93E−02	Plasma kallikrein-kinin cascade	14298	2	80	1
1.12E−02	2.93E−02	Kinin cascade	14298	2	80	1
2.65E−13	5.63E−11	Positive regulation of apoptosis	14298	442	80	20
7.62E−03	2.28E−02	Female gonad development	14298	72	80	3
1.05E−05	1.26E−04	Lymphocyte homeostasis	14298	25	80	4
8.64E−07	1.73E−05	Leukocyte homeostasis	14298	32	80	5
4.39E−02	7.60E−02	Nucleoside catabolic process	14298	8	80	1
4.16E−02	7.45E−02	Leukocyte activation	14298	233	80	4
4.38E−07	9.81E−06	Positive regulation of signaling process	14298	281	80	11
6.25E−07	1.33E−05	Positive regulation of blood vessel endothelial cell migration	14298	13	80	4
5.99E−02	9.49E−02	Endothelial cell development	14298	11	80	1
1.92E−01	2.29E−01	Epithelial cell development	14298	38	80	1
3.24E−03	1.27E−02	Neuron differentiation	14298	442	80	8
8.59E−04	4.51E−03	Development of primary male sexual characteristics	14298	76	80	4
1.67E−02	3.92E−02	T cell proliferation involved in immune response	14298	3	80	1
1.16E−01	1.54E−01	T cell proliferation	14298	22	80	1
4.00E−04	2.46E−03	Regulation of rna stability	14298	26	80	3
2.34E−01	2.67E−01	Regulation of rna metabolic process	14298	1856	80	13
1.23E−04	9.28E−04	Multicellular organism reproduction	14298	511	80	11
5.20E−04	3.03E−03	Reproduction	14298	810	80	13
6.65E−03	2.06E−02	Negative regulation of catalytic activity	14298	300	80	6
2.35E−04	1.60E−03	Negative regulation of molecular function	14298	374	80	9
4.11E−01	4.30E−01	Gene expression	14298	1262	80	8
7.60E−06	1.03E−04	Cellular response to biotic stimulus	14298	49	80	5
3.62E−05	3.36E−04	Response to biotic stimulus	14298	446	80	11
4.75E−06	6.76E−05	Positive regulation of cellular protein metabolic process	14298	290	80	10
2.93E−05	2.91E−04	Response to cytokine stimulus	14298	107	80	6
3.09E−08	1.15E−06	Positive regulation of cell proliferation	14298	459	80	15
1.16E−01	1.54E−01	Mammary gland duct morphogenesis	14298	22	80	1
5.43E−03	1.80E−02	Epithelial tube morphogenesis	14298	126	80	4
8.47E−04	4.46E−03	Positive regulation of insulin-like growth factor receptor signaling pathway	14298	8	80	2
8.19E−06	1.09E−04	Positive regulation of signaling pathway	14298	380	80	11
5.27E−02	8.77E−02	Response to unfolded protein	14298	66	80	2
1.95E−02	4.50E−02	Lung development	14298	102	80	3
2.54E−02	5.36E−02	Respiratory system development	14298	113	80	3
7.04E−02	1.07E−01	Positive regulation of histone modification	14298	13	80	1
8.47E−04	4.46E−03	Natural killer cell mediated cytotoxicity	14298	8	80	2
4.48E−04	2.71E−03	Positive regulation of jak-stat cascade	14298	27	80	3
6.06E−03	1.91E−02	Negative regulation of homeostatic process	14298	21	80	2
2.41E−02	5.11E−02	Regulation of cellular carbohydrate metabolic process	14298	43	80	2
9.50E−03	2.72E−02	Development of primary female sexual characteristics	14298	78	80	3
3.09E−05	2.97E−04	Establishment or maintenance of transmembrane electrochemical gradient	14298	2	80	2
2.00E−01	2.37E−01	Biosynthetic process	14298	1797	80	13
6.95E−04	3.83E−03	Metabolic process	14298	5956	80	48
2.41E−02	5.11E−02	Cellular response to starvation	14298	43	80	2
1.67E−02	3.92E−02	Serine phosphorylation of stat protein	14298	3	80	1
1.22E−02	3.11E−02	Peptidyl-serine phosphorylation	14298	30	80	2
7.25E−03	2.19E−02	Positive regulation of tyrosine phosphorylation of stat protein	14298	23	80	2
1.01E−01	1.39E−01	Lymphocyte activation involved in immune response	14298	19	80	1
1.97E−01	2.34E−01	Leukocyte activation involved in immune response	14298	39	80	1
1.71E−02	4.00E−02	Response to glucocorticoid stimulus	14298	97	80	3
2.05E−02	4.68E−02	Response to corticosteroid stimulus	14298	104	80	3
7.66E−05	6.30E−04	Response to molecule of bacterial origin	14298	127	80	6
4.57E−04	2.72E−03	Tyrosine phosphorylation of stat protein	14298	6	80	2
2.00E−02	4.59E−02	Peptidyl-tyrosine phosphorylation	14298	39	80	2
3.07E−14	1.05E−11	Cell death	14298	698	80	25
5.94E−04	3.39E−03	Dna metabolic process	14298	517	80	10
3.09E−02	6.14E−02	Nucleic acid metabolic process	14298	1460	80	14
1.34E−01	1.73E−01	Negative regulation of biosynthetic process	14298	621	80	6
2.09E−04	1.45E−03	G2/m transition of mitotic cell cycle	14298	21	80	3
9.91E−03	2.81E−02	Cellular component disassembly involved in apoptosis	14298	27	80	2
1.11E−02	2.93E−02	Cellular catabolic process	14298	776	80	10
3.72E−04	2.34E−03	Male gonad development	14298	61	80	4
7.47E−04	4.06E−03	Gonad development	14298	128	80	5
7.23E−05	6.04E−04	Regulation of transferase activity	14298	398	80	10
1.58E−08	7.20E−07	Regulation of catalytic activity	14298	907	80	21
1.16E−01	1.54E−01	Regulation of histone modification	14298	22	80	1
2.00E−04	1.41E−03	Regulation of protein modification process	14298	366	80	9
1.46E−01	1.83E−01	Regulation of cell killing	14298	28	80	1
3.09E−02	6.14E−02	Regulation of system process	14298	313	80	5
1.83E−01	2.21E−01	Unsaturated fatty acid biosynthetic process	14298	36	80	1
2.58E−01	2.89E−01	Unsaturated fatty acid metabolic process	14298	53	80	1
5.60E−03	1.80E−02	Cd4-positive or cd8-positive, alpha-beta t cell lineage commitment	14298	1	80	1
3.85E−02	6.98E−02	Positive t cell selection	14298	7	80	1
1.67E−02	3.92E−02	Ump metabolic process	14298	3	80	1
1.67E−02	3.92E−02	Pyrimidine ribonucleoside monophosphate metabolic process	14298	3	80	1
2.42E−01	2.75E−01	Response to nutrient	14298	168	80	2
1.46E−01	1.83E−01	Negative regulation of intracellular protein transport	14298	28	80	1
6.51E−02	1.01E−01	Mitochondrion morphogenesis	14298	12	80	1
1.20E−02	3.11E−02	Cell part morphogenesis	14298	245	80	5
2.22E−02	4.74E−02	Soft palate development	14298	4	80	1
1.97E−05	2.14E−04	Drug catabolic process	14298	10	80	3
2.81E−07	7.04E−06	Cellular localization	14298	977	80	20
9.63E−01	9.64E−01	Cellular ketone metabolic process	14298	577	80	1
1.19E−02	3.08E−02	Central nervous system development	14298	443	80	7
1.19E−02	3.08E−02	Regulation of cellular component biogenesis	14298	158	80	4
5.26E−03	1.80E−02	Regulation of axonogenesis	14298	63	80	3
2.93E−03	1.19E−02	Regulation of neuron projection development	14298	106	80	4
2.77E−02	5.56E−02	Regulation of mononuclear cell migration	14298	5	80	1
9.15E−02	1.28E−01	Nucleobase, nucleoside and nucleotide metabolic process	14298	305	80	4
1.67E−02	3.92E−02	Negative regulation of plasminogen activation	14298	3	80	1
2.22E−02	4.74E−02	Regulation of plasminogen activation	14298	4	80	1
2.69E−03	1.12E−02	Regulation of insulin-like growth factor receptor signaling pathway	14298	14	80	2
1.91E−02	4.41E−02	Regulation of smooth muscle contraction	14298	38	80	2
6.45E−02	1.01E−01	Regulation of muscle contraction	14298	74	80	2
3.66E−03	1.42E−02	Positive regulation of immune system process	14298	265	80	6
1.12E−02	2.93E−02	Positive regulation of retinal cell programmed cell death	14298	2	80	1
8.37E−05	6.80E−04	Ovulation cycle	14298	80	80	5
1.30E−04	9.72E−04	Protein targeting	14298	201	80	7
9.60E−04	4.97E−03	Intracellular protein transport	14298	364	80	8
3.10E−03	1.23E−02	Bone mineralization	14298	15	80	2
1.72E−02	4.02E−02	Biomineral formation	14298	36	80	2
2.20E−02	4.74E−02	Protein polyubiquitination	14298	41	80	2
1.94E−05	2.13E−04	Positive regulation of smooth muscle cell proliferation	14298	29	80	4
4.42E−06	6.59E−05	Regulation of smooth muscle cell proliferation	14298	44	80	5
1.53E−02	3.81E−02	Regulation of lymphocyte proliferation	14298	93	80	3
6.15E−02	9.69E−02	Cellular response to hormone stimulus	14298	161	80	3
6.90E−02	1.06E−01	Cellular response to endogenous stimulus	14298	169	80	3
4.57E−04	2.72E−03	Regulation of myelination	14298	6	80	2
4.77E−06	6.76E−05	Regulation of nervous system development	14298	227	80	9
2.10E−02	4.74E−02	Regulation of leukocyte migration	14298	40	80	2
1.35E−03	6.35E−03	Tube development	14298	297	80	7
3.07E−05	2.97E−04	Response to toxin	14298	65	80	5
2.75E−01	3.05E−01	Nucleobase, nucleoside, nucleotide and nucleic acid biosynthetic process	14298	184	80	2
3.70E−02	6.94E−02	Nucleobase, nucleoside, nucleotide and nucleic acid metabolic process	14298	1786	80	16
5.00E−04	2.94E−03	Regulation of viral reproduction	14298	28	80	3
2.69E−03	1.12E−02	Positive regulation of blood coagulation	14298	14	80	2
8.08E−02	1.18E−01	Negative regulation of lipid catabolic process	14298	15	80	1
1.65E−01	2.02E−01	Regulation of lipid catabolic process	14298	32	80	1
2.15E−01	2.49E−01	Erythrocyte differentiation	14298	43	80	1
1.89E−04	1.35E−03	Myeloid cell differentiation	14298	95	80	5
1.05E−02	2.93E−02	Regulation of cellular ketone metabolic process	14298	81	80	3
1.29E−02	3.28E−02	Negative regulation of angiogenesis	14298	31	80	2
5.36E−07	1.16E−05	Regulation of angiogenesis	14298	87	80	7
5.60E−03	1.80E−02	Engulfment of apoptotic cell	14298	1	80	1
4.93E−02	8.25E−02	Apoptotic cell clearance	14298	9	80	1
5.99E−02	9.49E−02	Regulation of macrophage activation	14298	11	80	1
3.28E−03	1.28E−02	Regulation of leukocyte activation	14298	179	80	5
4.75E−04	2.81E−03	Response to hydrogen peroxide	14298	65	80	4
4.38E−03	1.62E−02	Glial cell differentiation	14298	59	80	3
1.16E−01	1.54E−01	Regulation of synapse structure and activity	14298	22	80	1
5.48E−03	1.80E−02	Synaptic transmission	14298	288	80	6
8.08E−02	1.18E−01	Regulation of synaptogenesis	14298	15	80	1
1.01E−01	1.39E−01	Regulation of synapse organization	14298	19	80	1
4.38E−05	3.97E−04	Taxis	14298	169	80	7
5.24E−05	4.59E−04	Response to external stimulus	14298	551	80	12
5.16E−06	7.22E−05	Regulation of signaling process	14298	778	80	16
2.34E−03	9.85E−03	Interspecies interaction between organisms	14298	327	80	7
3.81E−04	2.38E−03	Multi-organism process	14298	784	80	13
2.22E−02	4.74E−02	Nucleobase catabolic process	14298	4	80	1
3.41E−01	3.64E−01	Heterocycle catabolic process	14298	74	80	1
2.75E−01	3.05E−01	Nucleobase, nucleoside and nucleotide biosynthetic process	14298	184	80	2
4.56E−01	4.74E−01	Small molecule biosynthetic process	14298	445	80	3
1.36E−03	6.37E−03	Response to reactive oxygen species	14298	86	80	4
5.41E−05	4.66E−04	Response to inorganic substance	14298	238	80	8
1.20E−02	3.10E−02	Multicellular organismal homeostasis	14298	85	80	3
4.74E−06	6.76E−05	Multicellular organismal process	14298	4375	80	44
8.47E−04	4.46E−03	Exogenous drug catabolic process	14298	8	80	2
1.72E−08	7.36E−07	Response to drug	14298	256	80	12
2.17E−02	4.74E−02	Positive regulation of transcription, dna-dependent	14298	500	80	7
1.34E−03	6.35E−03	Positive regulation of transcription	14298	575	80	10
7.38E−05	6.15E−04	Cellular response to chemical stimulus	14298	399	80	10
5.10E−05	4.50E−04	Positive regulation of protein kinase activity	14298	236	80	8
3.06E−04	1.99E−03	Anterograde axon cargo transport	14298	5	80	2
2.32E−03	9.79E−03	Axon cargo transport	14298	13	80	2
4.5338E−20	3.1087E−17	Regulation of apoptosis	14298	852	80	33
3.53E−01	3.75E−01	Membrane invagination	14298	222	80	2
1.29E−02	3.28E−02	Negative regulation of lymphocyte proliferation	14298	31	80	2
1.29E−02	3.28E−02	Negative regulation of mononuclear cell proliferation	14298	31	80	2
3.66E−07	8.46E−06	Positive regulation of signal transduction	14298	276	80	11
4.39E−07	9.81E−06	Positive regulation of cell communication	14298	413	80	13
3.06E−03	1.23E−02	Induction of apoptosis by intracellular signals	14298	52	80	3
5.60E−03	1.80E−02	Thymidine catabolic process	14298	1	80	1
1.67E−02	3.92E−02	Positive regulation of tyrosine phosphorylation of stat1 protein	14298	3	80	1
2.73E−02	5.56E−02	Positive regulation of intracellular transport	14298	46	80	2
1.71E−02	4.00E−02	Regulation of intracellular transport	14298	97	80	3
5.60E−03	1.80E−02	Activation of prostate induction by androgen receptor signaling pathway	14298	1	80	1
1.35E−03	6.35E−03	Regulation of cell fate specification	14298	10	80	2
3.06E−04	1.99E−03	T cell lineage commitment	14298	5	80	2
4.71E−02	8.11E−02	T cell differentiation	14298	62	80	2
1.96E−05	2.14E−04	Positive regulation of macromolecule biosynthetic process	14298	674	80	14
1.67E−02	3.92E−02	Regulation of tyrosine phosphorylation of stat1 protein	14298	3	80	1
1.22E−02	3.11E−02	Regulation of tyrosine phosphorylation of stat protein	14298	30	80	2
9.21E−02	1.29E−01	Positive regulation of organelle organization	14298	91	80	2
4.97E−03	1.78E−02	Regulation of steroid hormone receptor signaling pathway	14298	19	80	2
3.92E−04	2.44E−03	Regulation of signaling pathway	14298	1003	80	15
5.24E−05	4.59E−04	Regulation of kinase activity	14298	383	80	10
2.32E−03	9.79E−03	Regulation of cardiac muscle tissue growth	14298	13	80	2
2.22E−02	4.74E−02	Negative regulation of organ growth	14298	4	80	1
6.96E−04	3.83E−03	Negative regulation of growth	14298	126	80	5
7.77E−04	4.21E−03	Positive regulation of transport	14298	270	80	7
2.61E−05	2.66E−04	Regulation of transport	14298	513	80	12
1.44E−02	3.62E−02	Negative regulation of immune system process	14298	91	80	3
5.86E−04	3.36E−03	Regulation of immune system process	14298	424	80	9
3.12E−03	1.24E−02	Negative regulation of cellular component organization	14298	177	80	5
4.34E−12	4.96E−10	Negative regulation of biological process	14298	2018	80	37
3.45E−12	4.18E−10	Positive regulation of cellular process	14298	2003	80	37
2.94E−05	2.91E−04	Cellular macromolecule localization	14298	436	80	11
2.02E−02	4.61E−02	Macromolecule localization	14298	1111	80	12
1.67E−02	3.92E−02	Tertiary branching involved in mammary gland duct morphogenesis	14298	3	80	1
1.61E−03	7.32E−03	Branching morphogenesis of a tube	14298	90	80	4
2.51E−02	5.31E−02	B cell differentiation	14298	44	80	2
8.47E−04	4.46E−03	Positive regulation of cardiac muscle cell proliferation	14298	8	80	2
3.26E−06	5.20E−05	Positive regulation of multicellular organismal process	14298	278	80	10
3.85E−02	6.98E−02	Modulation by host of symbiont transcription	14298	7	80	1
2.32E−03	9.79E−03	Modification by host of symbiont morphology or physiology	14298	13	80	2
2.85E−05	2.84E−04	Positive regulation of dna metabolic process	14298	64	80	5
6.44E−05	5.43E−04	Positive regulation of nucleobase, nucleoside, nucleotide and nucleic acid metabolic process	14298	655	80	13
2.90E−03	1.18E−02	Regulation of muscle organ development	14298	51	80	3
3.02E−11	2.96E−09	Regulation of developmental process	14298	791	80	23
1.91E−04	1.37E−03	Cellular protein complex assembly	14298	150	80	6
8.37E−03	2.47E−02	Cellular macromolecular complex assembly	14298	315	80	6
8.87E−02	1.27E−01	Acute inflammatory response	14298	89	80	2
3.29E−05	3.12E−04	Positive regulation of dna replication	14298	33	80	4
3.60E−07	8.41E−06	Positive regulation of cellular biosynthetic process	14298	719	80	17
2.00E−02	4.59E−02	Negative regulation of cell growth	14298	103	80	3
3.35E−03	1.31E−02	Negative regulation of cell size	14298	110	80	4
3.78E−03	1.45E−02	Regulation of lipid biosynthetic process	14298	56	80	3
1.49E−03	6.84E−03	Regulation of biosynthetic process	14298	3044	80	29
1.12E−02	2.93E−02	Negative regulation of retinal cell programmed cell death	14298	2	80	1
1.16E−03	5.77E−03	Negative regulation of developmental process	14298	289	80	7
1.20E−01	1.58E−01	Sexual reproduction	14298	466	80	5
7.04E−02	1.07E−01	Regulation of vascular permeability	14298	13	80	1
2.49E−01	2.81E−01	Vascular process in circulatory system	14298	51	80	1
3.06E−04	1.99E−03	B cell lineage commitment	14298	5	80	2
8.00E−06	1.07E−04	Regulation of dna metabolic process	14298	130	80	7
3.00E−05	2.95E−04	Transmembrane receptor protein tyrosine kinase signaling pathway	14298	219	80	8
2.21E−05	2.36E−04	Enzyme linked receptor protein signaling pathway	14298	346	80	10
1.55E−03	7.09E−03	Cellular component assembly	14298	912	80	13
4.63E−03	1.69E−02	Cellular component biogenesis	14298	1034	80	13
3.47E−06	5.49E−05	Regulation of dna replication	14298	74	80	6
6.11E−03	1.92E−02	Regulation of macromolecule biosynthetic process	14298	2876	80	26
1.76E−05	1.96E−04	Response to endogenous stimulus	14298	493	80	12
1.50E−01	1.87E−01	Cellular component maintenance	14298	29	80	1
1.20E−02	3.10E−02	Positive regulation of protein transport	14298	85	80	3
3.00E−04	1.98E−03	Reproductive structure development	14298	163	80	6
1.12E−02	2.93E−02	Chondroblast differentiation	14298	2	80	1
9.17E−03	2.65E−02	Cartilage development	14298	77	80	3
3.53E−01	3.75E−01	Endocytosis	14298	222	80	2
2.00E−07	5.40E−06	Signaling process	14298	2156	80	31
3.10E−03	1.23E−02	Positive regulation of protein import into nucleus, translocation	14298	15	80	2
5.50E−03	1.80E−02	Regulation of protein import into nucleus, translocation	14298	20	80	2
2.22E−02	4.74E−02	Positive regulation of estrogen receptor signaling pathway	14298	4	80	1
3.85E−02	6.98E−02	Regulation of estrogen receptor signaling pathway	14298	7	80	1
2.20E−03	9.55E−03	Cellular response to organic substance	14298	239	80	6
2.22E−02	4.74E−02	Regulation of osteoblast proliferation	14298	4	80	1
2.77E−08	1.05E−06	Regulation of cell proliferation	14298	848	80	20
4.36E−09	2.64E−07	Positive regulation of locomotion	14298	137	80	10
3.92E−02	7.08E−02	Symbiosis, encompassing mutualism through parasitism	14298	56	80	2
8.47E−04	4.46E−03	Anagen	14298	8	80	2
8.65E−05	6.90E−04	Hair cycle process	14298	42	80	4
1.81E−02	4.22E−02	Positive regulation of b cell activation	14298	37	80	2
2.90E−03	1.18E−02	Regulation of b cell activation	14298	51	80	3
2.22E−02	4.74E−02	Endothelial cell morphogenesis	14298	4	80	1
5.99E−02	9.49E−02	Regulation of fatty acid beta-oxidation	14298	11	80	1
1.69E−01	2.07E−01	Regulation of fatty acid oxidation	14298	33	80	1
7.56E−02	1.12E−01	Epithelial cell morphogenesis	14298	14	80	1
4.61E−02	7.95E−02	Cell morphogenesis involved in differentiation	14298	241	80	4
1.67E−02	3.92E−02	Negative regulation of activated t cell proliferation	14298	3	80	1
9.21E−03	2.65E−02	Negative regulation of t cell proliferation	14298	26	80	2
3.98E−03	1.50E−02	Anatomical structure maturation	14298	17	80	2
1.82E−10	1.63E−08	Anatomical structure development	14298	2655	80	40
2.01E−04	1.41E−03	Organ morphogenesis	14298	635	80	12
1.10E−08	5.37E−07	Organ development	14298	1792	80	30
2.07E−03	9.05E−03	Negative regulation of transport	14298	161	80	5
1.47E−03	6.79E−03	Response to hypoxia	14298	149	80	5
4.39E−02	7.60E−02	Deoxyribonucleotide biosynthetic process	14298	8	80	1
4.17E−03	1.56E−02	Positive regulation of peptidyl-tyrosine phosphorylation	14298	58	80	3
1.32E−03	6.35E−03	Response to radiation	14298	216	80	6
8.18E−05	6.68E−04	Response to abiotic stimulus	14298	404	80	10
5.27E−03	1.80E−02	Cell-cell signaling	14298	585	80	9
1.73E−03	7.71E−03	Cell communication	14298	810	80	12
2.30E−02	4.90E−02	Myelination	14298	42	80	2
2.62E−02	5.50E−02	Axon ensheathment	14298	45	80	2
1.55E−05	1.76E−04	Phosphate metabolic process	14298	949	80	17
1.55E−05	1.76E−04	Phosphorus metabolic process	14298	949	80	17
7.25E−03	2.19E−02	Positive regulation of leukocyte chemotaxis	14298	23	80	2
1.06E−02	2.93E−02	Regulation of leukocyte chemotaxis	14298	28	80	2
1.26E−01	1.64E−01	Negative regulation of blood coagulation	14298	24	80	1
1.35E−03	6.35E−03	Regulation of protein maturation by peptide bond cleavage	14298	10	80	2
1.35E−03	6.35E−03	Regulation of protein processing	14298	10	80	2
6.08E−04	3.45E−03	Protein modification process	14298	1526	80	19
6.72E−07	1.41E−05	Regulation of protein heterodimerization activity	14298	4	80	3
4.45E−07	9.85E−06	Positive regulation of biosynthetic process	14298	730	80	17
2.36E−06	3.91E−05	Positive regulation of metabolic process	14298	1017	80	19
7.51E−05	6.23E−04	Intracellular transport	14298	665	80	13
1.12E−02	2.93E−02	Negative regulation of immature t cell proliferation	14298	2	80	1
1.67E−02	3.92E−02	Regulation of immature t cell proliferation	14298	3	80	1
2.00E−08	7.96E−07	Developmental process	14298	3234	80	41
6.64E−05	5.57E−04	Positive regulation of kinase activity	14298	245	80	8
8.54E−05	6.90E−04	Positive regulation of transferase activity	14298	254	80	8
2.39E−04	1.63E−03	Reproductive developmental process	14298	295	80	8
1.90E−01	2.27E−01	Negative regulation of rna metabolic process	14298	404	80	4
2.41E−01	2.74E−01	Negative regulation of protein transport	14298	49	80	1
2.22E−02	4.74E−02	Positive regulation of keratinocyte migration	14298	4	80	1
2.22E−02	4.74E−02	Regulation of keratinocyte migration	14298	4	80	1
1.41E−01	1.78E−01	Deoxyribonucleotide metabolic process	14298	27	80	1
8.03E−02	1.18E−01	Positive regulation of cell development	14298	84	80	2
3.14E−04	2.04E−03	Drug metabolic process	14298	24	80	3
7.24E−03	2.19E−02	Cellular metabolic process	14298	4989	80	39
1.67E−02	3.92E−02	Somatotropin secreting cell differentiation	14298	3	80	1
4.93E−02	8.25E−02	Adenohypophysis development	14298	9	80	1
2.42E−12	3.37E−10	Negative regulation of programmed cell death	14298	381	80	18
2.98E−13	5.63E−11	Negative regulation of cell death	14298	389	80	19
2.33E−06	3.89E−05	Induction of apoptosis by extracellular signals	14298	108	80	7
1.88E−08	7.91E−07	Induction of apoptosis	14298	315	80	13
1.97E−03	8.61E−03	Induction of positive chemotaxis	14298	12	80	2
2.44E−07	6.35E−06	Blood vessel development	14298	265	80	11
3.28E−07	7.91E−06	Vasculature development	14298	273	80	11
5.25E−01	5.37E−01	Golgi vesicle transport	14298	132	80	1
6.47E−01	6.56E−01	Vesicle-mediated transport	14298	590	80	3
9.70E−10	7.39E−08	System development	14298	2421	80	37
5.60E−03	1.80E−02	Pyrimidine deoxyribonucleoside catabolic process	14298	1	80	1
7.71E−02	1.14E−01	Gamete generation	14298	406	80	5
1.23E−04	9.28E−04	Reproductive process in a multicellular organism	14298	511	80	11
9.26E−06	1.18E−04	Regulation of protein homodimerization activity	14298	8	80	3
7.86E−05	6.44E−04	Regulation of protein binding	14298	41	80	4
6.42E−03	2.00E−02	Cellular protein metabolic process	14298	2152	80	21
9.24E−05	7.26E−04	Negative regulation of myelination	14298	3	80	2
6.77E−04	3.75E−03	Negative regulation of neurological system process	14298	31	80	3
1.67E−02	3.92E−02	Cleavage of cytoskeletal proteins involved in apoptosis	14298	3	80	1
3.47E−03	1.35E−02	Cytoskeleton organization	14298	447	80	8
3.74E−04	2.34E−03	Hormone metabolic process	14298	110	80	5
2.13E−04	1.48E−03	Regulation of hormone levels	14298	153	80	6
7.38E−04	4.05E−03	Ovulation cycle process	14298	73	80	4
2.06E−04	1.44E−03	Rhythmic process	14298	152	80	6
1.31E−01	1.69E−01	Very long-chain fatty acid metabolic process	14298	25	80	1
6.93E−01	7.01E−01	Fatty acid metabolic process	14298	209	80	1
2.09E−04	1.45E−03	Regulation of protein amino acid phosphorylation	14298	217	80	7
1.50E−07	4.35E−06	Regulation of phosphorylation	14298	518	80	15
5.81E−06	8.07E−05	Regulation of retinal cell programmed cell death	14298	7	80	3
1.03E−08	5.29E−07	Regulation of multicellular organismal process	14298	1066	80	23
7.04E−02	1.07E−01	Negative regulation of fatty acid metabolic process	14298	13	80	1
2.01E−01	2.37E−01	Negative regulation of lipid metabolic process	14298	40	80	1
5.00E−04	2.94E−03	Activation of mapkk activity	14298	28	80	3
5.88E−04	3.36E−03	Mapkkk cascade	14298	185	80	6
1.35E−03	6.35E−03	Prostate gland growth	14298	10	80	2
1.81E−02	4.22E−02	Prostate gland development	14298	37	80	2
3.61E−14	1.06E−11	Death	14298	703	80	25
1.88E−01	2.25E−01	Positive regulation of myeloid cell differentiation	14298	37	80	1
3.44E−01	3.66E−01	Regulation of myeloid cell differentiation	14298	75	80	1
1.35E−03	6.35E−03	Development of primary sexual characteristics	14298	146	80	5
8.11E−08	2.65E−06	Multicellular organismal development	14298	2971	80	38
3.98E−03	1.50E−02	Response to copper ion	14298	17	80	2
2.31E−05	2.42E−04	Response to metal ion	14298	153	80	7
8.78E−05	6.97E−04	Positive regulation of cell differentiation	14298	255	80	8
8.94E−02	1.27E−01	Protein ubiquitination	14298	189	80	3
1.09E−01	1.47E−01	Protein modification by small protein conjugation	14298	206	80	3
4.00E−08	1.42E−06	Cell differentiation	14298	1668	80	28
1.06E−02	2.93E−02	Negative regulation of peptidase activity	14298	28	80	2
4.17E−03	1.56E−02	Negative regulation of hydrolase activity	14298	58	80	3
7.09E−03	2.17E−02	Cell fate commitment	14298	136	80	4
1.71E−08	7.36E−07	Cellular developmental process	14298	1714	80	29
6.01E−01	6.10E−01	Organic acid biosynthetic process	14298	163	80	1
2.30E−01	2.64E−01	Cellular biosynthetic process	14298	1687	80	12
1.12E−02	2.93E−02	Pyrimidine nucleoside catabolic process	14298	2	80	1
1.37E−02	3.47E−02	Negative regulation of macromolecule metabolic process	14298	802	80	10
7.62E−03	2.28E−02	Negative regulation of locomotion	14298	72	80	3
9.35E−08	2.96E−06	Regulation of locomotion	14298	241	80	11
3.31E−02	6.28E−02	Positive regulation of muscle organ development	14298	6	80	1
5.89E−08	2.02E−06	Positive regulation of developmental process	14298	347	80	13
3.84E−01	4.03E−01	Fatty acid biosynthetic process	14298	86	80	1
2.98E−01	3.24E−01	Lipid biosynthetic process	14298	341	80	3
2.23E−02	4.77E−02	Macromolecule catabolic process	14298	503	80	7
1.57E−01	1.95E−01	One-carbon metabolic process	14298	126	80	2
5.05E−01	5.18E−01	Small molecule metabolic process	14298	1370	80	8
8.85E−03	2.58E−02	Regulation of protein transport	14298	145	80	4
1.66E−03	7.40E−03	Regulation of establishment of protein localization	14298	153	80	5
1.14E−03	5.73E−03	Cellular homeostasis	14298	466	80	9
1.23E−05	1.47E−04	Regulation of cellular protein metabolic process	14298	559	80	13
2.23E−03	9.67E−03	Regulation of cellular metabolic process	14298	3735	80	33
1.33E−03	6.35E−03	Regulation of blood coagulation	14298	39	80	3
1.77E−03	7.85E−03	Regulation of coagulation	14298	43	80	3
1.67E−02	3.92E−02	Myeloid cell apoptosis	14298	3	80	1
2.32E−03	9.79E−03	Regulation of fibrinolysis	14298	13	80	2
2.77E−02	5.56E−02	Regulation of histone deacetylation	14298	5	80	1
3.31E−02	6.28E−02	Regulation of protein amino acid deacetylation	14298	6	80	1
1.26E−01	1.64E−01	Ribonucleoside monophosphate biosynthetic process	14298	24	80	1
5.11E−01	5.24E−01	Ribonucleotide biosynthetic process	14298	127	80	1
3.71E−08	1.36E−06	Regulation of cellular process	14298	6221	80	59
3.85E−02	6.98E−02	Modulation of transcription in other organism involved in symbiotic interaction	14298	7	80	1
6.64E−03	2.05E−02	Modification of morphology or physiology of other organism involved in symbiotic interaction	14298	22	80	2
5.60E−03	1.80E−02	Dtmp biosynthetic process	14298	1	80	1
4.48E−04	2.71E−03	Response to axon injury	14298	27	80	3
7.21E−02	1.09E−01	Negative regulation of cellular metabolic process	14298	786	80	8
8.44E−03	2.49E−02	Negative regulation of metabolic process	14298	864	80	11
2.37E−03	9.98E−03	Morphogenesis of a branching epithelium	14298	100	80	4
4.71E−03	1.70E−02	Morphogenesis of a branching structure	14298	121	80	4
1.44E−08	6.72E−07	Organelle organization	14298	1381	80	26
1.77E−06	3.09E−05	Cellular process	14298	9365	80	71
1.63E−02	3.92E−02	Jak-stat cascade	14298	35	80	2
3.33E−05	3.13E−04	Intracellular protein kinase cascade	14298	363	80	10
2.07E−05	2.23E−04	Regulation of cyclin-dependent protein kinase activity	14298	60	80	5
3.83E−05	3.53E−04	Regulation of protein kinase activity	14298	369	80	10
2.51E−02	5.31E−02	Regulation of carbohydrate metabolic process	14298	44	80	2
4.07E−03	1.53E−02	Regulation of primary metabolic process	14298	3553	80	31
9.90E−02	1.37E−01	Lymphocyte differentiation	14298	95	80	2
2.79E−01	3.07E−01	Lymphocyte activation	14298	186	80	2
2.74E−01	3.04E−01	Regulation of synaptic plasticity	14298	57	80	1
1.67E−02	3.92E−02	Post-embryonic camera-type eye development	14298	3	80	1
5.74E−03	1.84E−02	Post-embryonic development	14298	65	80	3
2.22E−02	4.74E−02	Positive regulation of macrophage chemotaxis	14298	4	80	1
3.31E−02	6.28E−02	Regulation of granulocyte chemotaxis	14298	6	80	1
2.72E−02	5.56E−02	Positive regulation of leukocyte activation	14298	116	80	3
3.03E−02	6.06E−02	Positive regulation of cell activation	14298	121	80	3
5.57E−05	4.78E−04	M phase of mitotic cell cycle	14298	239	80	8
1.69E−07	4.77E−06	Mitotic cell cycle	14298	380	80	13
1.67E−02	3.92E−02	Negative regulation of synaptogenesis	14298	3	80	1
1.67E−02	3.92E−02	Negative regulation of nervous system development	14298	3	80	1
1.24E−04	9.33E−04	Positive regulation of gene expression	14298	603	80	12
3.29E−04	2.12E−03	Regulation of gene expression	14298	2928	80	30
2.22E−02	4.74E−02	Pyrimidine deoxyribonucleoside metabolic process	14298	4	80	1
1.67E−02	3.92E−02	Pyrimidine ribonucleoside monophosphate biosynthetic process	14298	3	80	1
8.59E−02	1.23E−01	Pyrimidine ribonucleotide biosynthetic process	14298	16	80	1
3.09E−10	2.55E−08	Regulation of molecular function	14298	1062	80	25
6.76E−02	1.04E−01	Cellular response to nutrient levels	14298	76	80	2
1.16E−02	3.03E−02	Response to nutrient levels	14298	243	80	5
4.46E−03	1.63E−02	Positive regulation of smooth muscle contraction	14298	18	80	2
7.25E−03	2.19E−02	Positive regulation of muscle contraction	14298	23	80	2
2.22E−02	4.74E−02	Regulation of retroviral genome replication	14298	4	80	1
3.10E−03	1.23E−02	Regulation of viral genome replication	14298	15	80	2
1.03E−03	5.27E−03	Morphogenesis of an epithelium	14298	206	80	6
4.39E−03	1.62E−02	Tissue morphogenesis	14298	275	80	6
4.21E−02	7.53E−02	Negative regulation of cell differentiation	14298	234	80	4
3.48E−07	8.23E−06	Regulation of cell differentiation	14298	553	80	15
2.53E−01	2.85E−01	Cognition	14298	918	80	7
1.61E−02	3.92E−02	Neurological system process	14298	1208	80	13
1.26E−01	1.64E−01	Negative regulation of nucleocytoplasmic transport	14298	24	80	1
1.55E−01	1.93E−01	Negative regulation of intracellular transport	14298	30	80	1
8.34E−07	1.70E−05	Regulation of cellular component movement	14298	239	80	10
1.03E−05	1.26E−04	Regulation of localization	14298	727	80	15
1.12E−02	2.93E−02	Activation of phospholipase a2 activity by calcium-mediated signaling	14298	2	80	1
2.22E−02	4.74E−02	Activation of phospholipase a2 activity	14298	4	80	1
2.21E−07	5.90E−06	Intracellular signaling pathway	14298	1157	80	22
4.65E−06	6.76E−05	Signaling pathway	14298	2098	80	28
5.60E−03	1.80E−02	Somatotropin secreting cell development	14298	1	80	1
1.92E−04	1.37E−03	Cell development	14298	632	80	12
2.55E−05	2.61E−04	Regulation of nitric oxide biosynthetic process	14298	31	80	4
1.31E−03	6.35E−03	Regulation of cellular biosynthetic process	14298	3020	80	29
1.05E−05	1.26E−04	Positive regulation of endothelial cell migration	14298	25	80	4
1.11E−01	1.49E−01	Prostaglandin metabolic process	14298	21	80	1
1.11E−01	1.49E−01	Prostanoid metabolic process	14298	21	80	1
3.58E−05	3.33E−04	Positive regulation of cyclin-dependent protein kinase activity	14298	12	80	3
4.40E−05	3.97E−04	Positive regulation of cell cycle	14298	70	80	5
7.08E−03	2.17E−02	Embryonic organ development	14298	215	80	5
4.96E−04	2.93E−03	Embryonic development	14298	601	80	11
6.15E−02	9.69E−02	Cell junction organization	14298	72	80	2
5.60E−03	1.80E−02	Regulation of antigen processing and presentation of peptide or polysaccharide antigen via mhc class ii	14298	1	80	1
1.12E−02	2.93E−02	Regulation of antigen processing and presentation	14298	2	80	1
8.47E−04	4.46E−03	Natural killer cell mediated immunity	14298	8	80	2
5.26E−03	1.80E−02	Lymphocyte mediated immunity	14298	63	80	3
2.62E−01	2.93E−01	Nucleobase, nucleoside and nucleotide catabolic process	14298	54	80	1
2.62E−01	2.93E−01	Nucleobase, nucleoside, nucleotide and nucleic acid catabolic process	14298	54	80	1
7.27E−08	2.41E−06	Cellular component organization	14298	2562	80	35
1	1	Biological_process	14298	14298	80	80
2.78E−01	3.06E−01	Hindbrain development	14298	58	80	1
2.22E−02	4.74E−02	Positive regulation of muscle cell apoptosis	14298	4	80	1
5.46E−02	8.86E−02	Regulation of muscle cell apoptosis	14298	10	80	1
9.61E−02	1.34E−01	Pyrimidine ribonucleoside metabolic process	14298	18	80	1
7.88E−03	2.34E−02	Pyrimidine nucleoside metabolic process	14298	24	80	2
5.99E−02	9.49E−02	Drug transport	14298	11	80	1
1.27E−03	6.21E−03	Transport	14298	2577	80	26
9.03E−07	1.77E−05	Activation of caspase activity	14298	59	80	6
3.87E−03	1.48E−02	Positive regulation of response to stimulus	14298	268	80	6
6.59E−04	3.68E−03	Regulation of response to stimulus	14298	524	80	10
7.04E−02	1.07E−01	Regulation of activated t cell proliferation	14298	13	80	1
5.99E−03	1.91E−02	Regulation of t cell proliferation	14298	66	80	3
2.22E−02	4.74E−02	Positive regulation of fibrinolysis	14298	4	80	1
2.49E−12	3.37E−10	Positive regulation of biological process	14298	2207	80	39
6.06E−03	1.91E−02	Cellular response to unfolded protein	14298	21	80	2
4.48E−04	2.71E−03	Cellular response to protein stimulus	14298	27	80	3
3.85E−02	6.98E−02	Positive regulation of viral transcription	14298	7	80	1
9.10E−02	1.28E−01	Positive regulation of viral reproduction	14298	17	80	1
8.65E−05	6.90E−04	Regulation of endothelial cell migration	14298	42	80	4
8.37E−03	2.47E−02	Inflammatory response	14298	315	80	6
2.30E−03	9.79E−03	Defense response	14298	619	80	10
3.85E−02	6.98E−02	Regulation of helicase activity	14298	7	80	1
7.22E−06	9.84E−05	Regulation of hydrolase activity	14298	375	80	11
6.06E−03	1.91E−02	Positive regulation of positive chemotaxis	14298	21	80	2
6.64E−03	2.05E−02	Regulation of positive chemotaxis	14298	22	80	2
3.23E−03	1.27E−02	Negative regulation of neurogenesis	14298	53	80	3
3.78E−03	1.45E−02	Negative regulation of cell development	14298	56	80	3
3.93E−03	1.50E−02	Protein maturation	14298	115	80	4
6.52E−04	3.64E−03	Protein metabolic process	14298	2609	80	27
6.13E−06	8.44E−05	Negative regulation of cell cycle	14298	176	80	8
8.67E−12	9.39E−10	Negative regulation of cellular process	14298	1844	80	35
1.09E−03	5.47E−03	Nuclear envelope organization	14298	9	80	2
2.44E−05	2.52E−04	Response to uv	14298	62	80	5
1.27E−03	6.21E−03	Response to light stimulus	14298	144	80	5
4.38E−01	4.57E−01	Small molecule catabolic process	14298	265	80	2
9.78E−03	2.80E−02	Catabolic process	14298	1006	80	12
1.39E−02	3.51E−02	Cellular component morphogenesis	14298	352	80	6
1.22E−07	3.58E−06	Anatomical structure morphogenesis	14298	1218	80	23
4.84E−05	4.29E−04	Response to protein stimulus	14298	117	80	6
7.43E−09	4.13E−07	Response to organic substance	14298	869	80	21
2.22E−02	4.74E−02	Post-embryonic organ morphogenesis	14298	4	80	1
8.47E−04	4.46E−03	Post-embryonic organ development	14298	8	80	2
5.99E−02	9.49E−02	Regulation of protein export from nucleus	14298	11	80	1
1.09E−02	2.93E−02	Regulation of nucleocytoplasmic transport	14298	82	80	3
2.02E−04	1.42E−03	Response to wounding	14298	541	80	11
1.67E−02	3.92E−02	Apoptosis in response to endoplasmic reticulum stress	14298	3	80	1
3.06E−14	1.05E−11	Apoptosis	14298	567	80	23
5.90E−03	1.88E−02	Immune effector process	14298	129	80	4
3.57E−06	5.59E−05	Immune system process	14298	946	80	18
7.69E−07	1.60E−05	Cell cycle phase	14298	434	80	13
1.66E−08	7.36E−07	Cell cycle process	14298	581	80	17
1.12E−02	2.93E−02	Establishment of synaptic specificity at neuromuscular junction	14298	2	80	1
2.27E−01	2.61E−01	Forebrain development	14298	161	80	2
2.40E−01	2.74E−01	Brain development	14298	303	80	3
1.35E−03	6.35E−03	Negative regulation of blood vessel endothelial cell migration	14298	10	80	2
3.98E−03	1.50E−02	Negative regulation of endothelial cell migration	14298	17	80	2
1.05E−06	2.00E−05	Positive regulation of protein metabolic process	14298	307	80	11
5.36E−05	4.63E−04	Positive regulation of macromolecule metabolic process	14298	940	80	16
5.60E−03	1.80E−02	Regulation of peptidyl-serine phosphorylation of stat protein	14298	1	80	1
2.20E−02	4.74E−02	Peptidyl-tyrosine modification	14298	41	80	2
1.19E−02	3.08E−02	Peptidyl-amino acid modification	14298	158	80	4
3.55E−13	6.09E−11	Positive regulation of cell death	14298	449	80	20
6.6442E−21	6.8335E−18	Regulation of cell death	14298	867	80	34
3.09E−05	2.97E−04	Nuclear membrane organization	14298	2	80	2
2.74E−04	1.83E−03	Cellular membrane organization	14298	382	80	9
2.30E−02	4.90E−02	Negative regulation of t cell activation	14298	42	80	2
4.71E−03	1.70E−02	Regulation of t cell activation	14298	121	80	4
9.91E−03	2.81E−02	Skeletal muscle fiber development	14298	27	80	2
5.13E−02	8.57E−02	Skeletal muscle tissue development	14298	65	80	2
2.22E−02	4.74E−02	Response to organophosphorus	14298	4	80	1
4.39E−02	7.60E−02	Response to insecticide	14298	8	80	1
1.17E−02	3.06E−02	Protein catabolic process	14298	339	80	6
1.67E−02	3.92E−02	Positive regulation of multi-organism process	14298	3	80	1
3.02E−02	6.04E−02	Proteolysis involved in cellular protein catabolic process	14298	311	80	5
3.13E−02	6.19E−02	Cellular protein catabolic process	14298	314	80	5
1.52E−02	3.79E−02	Reproductive cellular process	14298	170	80	4
5.02E−04	2.94E−03	Reproductive process	14298	807	80	13
8.41E−06	1.11E−04	Positive regulation of phosphorylation	14298	131	80	7
5.60E−03	1.80E−02	Pyrimidine deoxyribonucleoside monophosphate biosynthetic process	14298	1	80	1
1.84E−04	1.32E−03	Pyrimidine nucleoside monophosphate biosynthetic process	14298	4	80	2
6.51E−02	1.01E−01	Pyrimidine deoxyribonucleotide metabolic process	14298	12	80	1
1.11E−01	1.49E−01	2'-deoxyribonucleotide metabolic process	14298	21	80	1
1.91E−03	8.43E−03	Response to oxygen levels	14298	158	80	5
9.32E−15	4.79E−12	Response to chemical stimulus	14298	1465	80	35
5.57E−04	3.20E−03	Positive regulation of protein amino acid phosphorylation	14298	120	80	5
3.06E−04	1.99E−03	Positive regulation of protein modification process	14298	231	80	7
6.22E−04	3.52E−03	Response to peptide hormone stimulus	14298	187	80	6
3.27E−05	3.11E−04	Response to hormone stimulus	14298	441	80	11
2.32E−03	9.79E−03	Regulation of cardiac muscle tissue development	14298	13	80	2
2.74E−03	1.13E−02	Regulation of striated muscle tissue development	14298	50	80	3
2.55E−05	2.61E−04	Regulation of organ growth	14298	31	80	4
8.76E−08	2.82E−06	Regulation of growth	14298	359	80	13
4.46E−03	1.63E−02	Neuromuscular junction development	14298	18	80	2
4.31E−02	7.60E−02	Synapse organization	14298	59	80	2
6.22E−03	1.95E−02	Muscle tissue development	14298	131	80	4
3.23E−06	5.20E−05	Tissue development	14298	750	80	16
1.67E−02	3.92E−02	Deoxyribonucleoside catabolic process	14298	3	80	1
3.31E−02	6.28E−02	Deoxyribonucleoside metabolic process	14298	6	80	1
4.05E−02	7.28E−02	Response to starvation	14298	57	80	2
1.87E−09	1.33E−07	Response to stress	14298	1772	80	31
9.74E−08	3.04E−06	Regulation of biological process	14298	6550	80	60
2.56E−08	9.94E−07	Biological regulation	14298	6939	80	63
1.01E−06	1.93E−05	Homeostatic process	14298	774	80	17
1.48E−09	1.08E−07	Regulation of biological quality	14298	1541	80	29
2.69E−03	1.12E−02	Positive regulation of peptidyl-serine phosphorylation	14298	14	80	2
5.50E−03	1.80E−02	Regulation of peptidyl-serine phosphorylation	14298	20	80	2
2.22E−02	4.74E−02	Regulation of killing of cells of another organism	14298	4	80	1
2.73E−02	5.56E−02	Regulation of multi-organism process	14298	46	80	2
9.76E−06	1.22E−04	Positive regulation of phosphate metabolic process	14298	134	80	7
9.76E−06	1.22E−04	Positive regulation of phosphorus metabolic process	14298	134	80	7
Note: N_:the total number of genes in the reference set; n_:the number of genes in the reference set annotated in GO class; X_: the total number of genes in your cluster; x_:the number of genes in your cluster annotated in GO class

## Sheet: Biological f. Epothilione
TableS1	Biological function of epothilione subnetwork
P value	Adjusted P value	Biological function of epothiliones	N_EpoFB	n_EpoFB	X_EpoFB	x_EpoFB
1.49E−17	7.45E−15	Protein polymerization	14306	45	8	7
1.04E−14	2.60E−12	Microtubule-based movement	14306	110	8	7
1.01E−13	1.68E−11	Cellular protein complex assembly	14306	151	8	7
3.31E−12	4.14E−10	Microtubule-based process	14306	247	8	7
1.89E−11	1.89E−09	Cellular macromolecular complex assembly	14306	316	8	7
4.37E−11	3.64E−09	Cellular macromolecular complex subunit organization	14306	356	8	7
2.67E−10	1.91E−08	Cellular component assembly	14306	913	8	8
5.23E−10	2.91E−08	Protein complex biogenesis	14306	507	8	7
5.23E−10	2.91E−08	Protein complex assembly	14306	507	8	7
7.32E−10	3.66E−08	Cellular component biogenesis	14306	1035	8	8
3.92E−09	1.78E−07	Macromolecular complex assembly	14306	676	8	7
6.33E−09	2.64E−07	Macromolecular complex subunit organization	14306	724	8	7
1.05E−06	4.05E−05	Cellular component organization	14306	2563	8	8
5.59E−04	1.33E−02	Regulation of nitrogen utilization	14306	1	8	1
5.59E−04	1.33E−02	Positive regulation of neuron maturation	14306	1	8	1
5.59E−04	1.33E−02	Cd8-positive, alpha-beta t cell lineage commitment	14306	1	8	1
5.59E−04	1.33E−02	Negative regulation of cellular ph reduction	14306	1	8	1
5.59E−04	1.33E−02	Positive regulation of skeletal muscle fiber development	14306	1	8	1
5.59E−04	1.33E−02	Cd4-positive or cd8-positive, alpha-beta t cell lineage commitment	14306	1	8	1
5.59E−04	1.33E−02	Cochlear nucleus development	14306	1	8	1
5.59E−04	1.33E−02	Regulation of neuron maturation	14306	1	8	1
1.12E−03	2.07E−02	Negative regulation of mitochondrial depolarization	14306	2	8	1
1.12E−03	2.07E−02	Negative regulation of retinal cell programmed cell death	14306	2	8	1
9.43E−04	2.07E−02	Mitotic cell cycle	14306	380	8	3
1.12E−03	2.07E−02	Response to aluminum ion	14306	2	8	1
1.12E−03	2.07E−02	Negative regulation of osteoblast proliferation	14306	2	8	1
1.12E−03	2.07E−02	Glial cell apoptosis	14306	2	8	1
1.40E−03	2.49E−02	Cell cycle phase	14306	435	8	3
1.46E−03	2.52E−02	Neuron differentiation	14306	442	8	3
1.68E−03	2.62E−02	Apoptosis in response to endoplasmic reticulum stress	14306	3	8	1
1.68E−03	2.62E−02	Positive regulation of pigment cell differentiation	14306	3	8	1
1.68E−03	2.62E−02	Positive regulation of melanocyte differentiation	14306	3	8	1
2.18E−03	2.87E−02	Immune effector process	14306	129	8	2
2.24E−03	2.87E−02	Positive regulation of developmental pigmentation	14306	4	8	1
2.24E−03	2.87E−02	Positive regulation of skeletal muscle tissue development	14306	4	8	1
2.24E−03	2.87E−02	Regulation of protein heterodimerization activity	14306	4	8	1
2.24E−03	2.87E−02	Regulation of osteoblast proliferation	14306	4	8	1
2.24E−03	2.87E−02	Response to l-ascorbic acid	14306	4	8	1
2.24E−03	2.87E−02	Negative regulation of calcium ion transport into cytosol	14306	4	8	1
2.79E−03	2.97E−02	Pons development	14306	5	8	1
2.79E−03	2.97E−02	Cd8-positive, alpha-beta t cell differentiation	14306	5	8	1
2.79E−03	2.97E−02	Regulation of cellular ph reduction	14306	5	8	1
2.79E−03	2.97E−02	T cell lineage commitment	14306	5	8	1
2.79E−03	2.97E−02	B cell lineage commitment	14306	5	8	1
2.79E−03	2.97E−02	Regulation of melanocyte differentiation	14306	5	8	1
2.79E−03	2.97E−02	Negative regulation of myeloid cell apoptosis	14306	5	8	1
2.79E−03	2.97E−02	Regulation of pigment cell differentiation	14306	5	8	1
3.22E−03	3.16E−02	Cell cycle process	14306	582	8	3
3.35E−03	3.16E−02	Positive regulation of striated muscle tissue development	14306	6	8	1
3.35E−03	3.16E−02	Positive regulation of muscle organ development	14306	6	8	1
3.41E−03	3.16E−02	Generation of neurons	14306	594	8	3
3.35E−03	3.16E−02	Positive regulation of striated muscle cell differentiation	14306	6	8	1
3.35E−03	3.16E−02	Response to folic acid	14306	6	8	1
3.35E−03	3.16E−02	Endoplasmic reticulum calcium ion homeostasis	14306	6	8	1
3.91E−03	3.37E−02	Lymphoid progenitor cell differentiation	14306	7	8	1
3.91E−03	3.37E−02	Positive t cell selection	14306	7	8	1
3.91E−03	3.37E−02	Regulation of retinal cell programmed cell death	14306	7	8	1
3.91E−03	3.37E−02	Response to caffeine	14306	7	8	1
4.41E−03	3.38E−02	Organelle organization	14306	1382	8	4
4.16E−03	3.38E−02	Neurogenesis	14306	637	8	3
4.47E−03	3.38E−02	Natural killer cell mediated immunity	14306	8	8	1
4.47E−03	3.38E−02	Regulation of protein homodimerization activity	14306	8	8	1
4.47E−03	3.38E−02	Regulation of mitochondrial depolarization	14306	8	8	1
4.47E−03	3.38E−02	Natural killer cell mediated cytotoxicity	14306	8	8	1
4.47E−03	3.38E−02	Neural nucleus development	14306	8	8	1
4.47E−03	3.38E−02	Response to uv-b	14306	8	8	1
5.02E−03	3.64E−02	Regulation of mitochondrial membrane permeability	14306	9	8	1
5.02E−03	3.64E−02	Regulation of membrane depolarization	14306	9	8	1
5.02E−03	3.64E−02	B cell homeostasis	14306	9	8	1
5.58E−03	3.82E−02	Response to purine	14306	10	8	1
5.58E−03	3.82E−02	Melanin metabolic process	14306	10	8	1
5.58E−03	3.82E−02	Positive regulation of smooth muscle cell migration	14306	10	8	1
5.58E−03	3.82E−02	Glomerulus development	14306	10	8	1
6.14E−03	3.98E−02	Leukocyte mediated cytotoxicity	14306	11	8	1
6.14E−03	3.98E−02	Pigment granule organization	14306	11	8	1
6.14E−03	3.98E−02	Regulation of mitochondrial membrane potential	14306	11	8	1
6.14E−03	3.98E−02	Regulation of developmental pigmentation	14306	11	8	1
6.69E−03	4.18E−02	Regulation of myeloid cell apoptosis	14306	12	8	1
6.69E−03	4.18E−02	Axon regeneration	14306	12	8	1
6.69E−03	4.18E−02	B cell proliferation	14306	12	8	1
6.87E−03	4.19E−02	Nuclear division	14306	232	8	2
6.87E−03	4.19E−02	Mitosis	14306	232	8	2
7.25E−03	4.28E−02	Behavioral fear response	14306	13	8	1
7.28E−03	4.28E−02	M phase of mitotic cell cycle	14306	239	8	2
7.25E−03	4.28E−02	Regulation of glycoprotein biosynthetic process	14306	13	8	1
7.80E−03	4.29E−02	Positive regulation of peptidyl-serine phosphorylation	14306	14	8	1
7.73E−03	4.29E−02	Cell cycle	14306	794	8	3
7.80E−03	4.29E−02	Response to iron ion	14306	14	8	1
7.80E−03	4.29E−02	Neuron projection regeneration	14306	14	8	1
7.40E−03	4.29E−02	Organelle fission	14306	241	8	2
7.80E−03	4.29E−02	Behavioral defense response	14306	14	8	1
8.36E−03	4.40E−02	Alpha-beta t cell differentiation	14306	15	8	1
8.36E−03	4.40E−02	Focal adhesion assembly	14306	15	8	1
8.36E−03	4.40E−02	Regulation of viral genome replication	14306	15	8	1
8.36E−03	4.40E−02	Homeostasis of number of cells within a tissue	14306	15	8	1
8.91E−03	4.50E−02	Hemopoietic progenitor cell differentiation	14306	16	8	1
8.91E−03	4.50E−02	T cell selection	14306	16	8	1
8.91E−03	4.50E−02	Neuron apoptosis	14306	16	8	1
8.91E−03	4.50E−02	Positive regulation of muscle cell differentiation	14306	16	8	1
9.47E−03	4.60E−02	Fear response	14306	17	8	1
9.47E−03	4.60E−02	Negative regulation of calcium ion transport	14306	17	8	1
9.47E−03	4.60E−02	Response to copper ion	14306	17	8	1
9.47E−03	4.60E−02	Negative regulation of ossification	14306	17	8	1
1.00E−02	4.64E−02	Response to corticosterone stimulus	14306	18	8	1
1.00E−02	4.64E−02	Neuron death	14306	18	8	1
1.00E−02	4.64E−02	Nephron development	14306	18	8	1
1.00E−02	4.64E−02	Organ growth	14306	18	8	1
1.00E−02	4.64E−02	T cell homeostasis	14306	18	8	1
1.11E−02	4.76E−02	Regulation of peptidyl-serine phosphorylation	14306	20	8	1
1.11E−02	4.76E−02	Oocyte development	14306	20	8	1
1.06E−02	4.76E−02	Hair follicle morphogenesis	14306	19	8	1
1.11E−02	4.76E−02	Response to nicotine	14306	20	8	1
1.11E−02	4.76E−02	Regulation of skeletal muscle fiber development	14306	20	8	1
1.06E−02	4.76E−02	Spleen development	14306	19	8	1
1.11E−02	4.76E−02	Peptidyl-threonine phosphorylation	14306	20	8	1
1.06E−02	4.76E−02	Alpha-beta t cell activation	14306	19	8	1
1.11E−02	4.76E−02	Regulation of smooth muscle cell migration	14306	20	8	1
1.17E−02	4.87E−02	Oocyte differentiation	14306	21	8	1
1.17E−02	4.87E−02	Negative regulation of homeostatic process	14306	21	8	1
1.17E−02	4.87E−02	Release of cytochrome c from mitochondria	14306	21	8	1
1.22E−02	4.94E−02	Defense response to virus	14306	22	8	1
1.22E−02	4.94E−02	Activation of pro-apoptotic gene products	14306	22	8	1
1.22E−02	4.94E−02	Negative regulation of mitotic cell cycle	14306	22	8	1
1.22E−02	4.94E−02	Response to mineralocorticoid stimulus	14306	22	8	1
1.28E−02	5.08E−02	Peptidyl-threonine modification	14306	23	8	1
1.33E−02	5.17E−02	Epidermis morphogenesis	14306	24	8	1
1.33E−02	5.17E−02	Cellular pigmentation	14306	24	8	1
1.39E−02	5.30E−02	Lymphocyte homeostasis	14306	25	8	1
1.45E−02	5.39E−02	Negative regulation of ion transport	14306	26	8	1
1.45E−02	5.39E−02	Regulation of skeletal muscle tissue development	14306	26	8	1
1.50E−02	5.44E−02	Response to axon injury	14306	27	8	1
1.50E−02	5.44E−02	Regulation of striated muscle cell differentiation	14306	27	8	1
1.50E−02	5.44E−02	Response to acid	14306	27	8	1
1.52E−02	5.48E−02	M phase	14306	351	8	2
1.56E−02	5.52E−02	Regulation of viral reproduction	14306	28	8	1
1.61E−02	5.59E−02	Mitochondrial membrane organization	14306	29	8	1
1.61E−02	5.59E−02	Apoptotic mitochondrial changes	14306	29	8	1
1.61E−02	5.59E−02	Cell-substrate junction assembly	14306	29	8	1
1.67E−02	5.70E−02	Regulation of calcium ion transport into cytosol	14306	30	8	1
1.78E−02	5.96E−02	Multicellular organismal response to stress	14306	32	8	1
1.78E−02	5.96E−02	Leukocyte homeostasis	14306	32	8	1
1.78E−02	5.96E−02	Cell killing	14306	32	8	1
1.94E−02	6.34E−02	Metencephalon development	14306	35	8	1
2.05E−02	6.66E−02	Lymphocyte proliferation	14306	37	8	1
2.16E−02	6.84E−02	Oogenesis	14306	39	8	1
2.16E−02	6.84E−02	Regulation of muscle cell differentiation	14306	39	8	1
2.16E−02	6.84E−02	Mononuclear cell proliferation	14306	39	8	1
2.16E−02	6.84E−02	Nervous system development	14306	1155	8	3
2.22E−02	6.97E−02	Leukocyte proliferation	14306	40	8	1
2.27E−02	7.05E−02	Regulation of protein binding	14306	41	8	1
2.33E−02	7.09E−02	Hair cycle process	14306	42	8	1
2.33E−02	7.09E−02	Molting cycle process	14306	42	8	1
2.33E−02	7.09E−02	Hair follicle development	14306	42	8	1
2.43E−02	7.12E−02	Hair cycle	14306	44	8	1
2.43E−02	7.12E−02	Positive regulation of cell death	14306	449	8	2
2.43E−02	7.12E−02	B cell differentiation	14306	44	8	1
2.43E−02	7.12E−02	Molting cycle	14306	44	8	1
2.36E−02	7.12E−02	Positive regulation of apoptosis	14306	442	8	2
2.39E−02	7.12E−02	Positive regulation of programmed cell death	14306	445	8	2
2.76E−02	7.89E−02	Regulation of striated muscle tissue development	14306	50	8	1
2.82E−02	8.00E−02	Regulation of muscle organ development	14306	51	8	1
2.98E−02	8.19E−02	Cell junction assembly	14306	54	8	1
2.98E−02	8.19E−02	Pigmentation	14306	54	8	1
3.04E−02	8.20E−02	Response to alkaloid	14306	55	8	1
3.04E−02	8.20E−02	Vesicle organization	14306	55	8	1
3.09E−02	8.26E−02	Pigment metabolic process	14306	56	8	1
3.20E−02	8.42E−02	Hindbrain development	14306	58	8	1
3.36E−02	8.66E−02	Secondary metabolic process	14306	61	8	1
3.42E−02	8.67E−02	Response to uv	14306	62	8	1
3.38E−02	8.67E−02	Cellular process	14306	9370	8	8
3.42E−02	8.67E−02	T cell differentiation	14306	62	8	1
3.47E−02	8.72E−02	Tissue homeostasis	14306	63	8	1
3.47E−02	8.72E−02	Lymphocyte mediated immunity	14306	63	8	1
3.74E−02	8.99E−02	Female gamete generation	14306	68	8	1
3.96E−02	9.33E−02	Cell junction organization	14306	72	8	1
4.07E−02	9.50E−02	B cell activation	14306	74	8	1
4.12E−02	9.58E−02	Mitochondrial transport	14306	75	8	1
4.23E−02	9.61E−02	Regulation of calcium ion transport	14306	77	8	1
4.33E−02	9.72E−02	Regeneration	14306	79	8	1
4.40E−02	9.76E−02	Immune response	14306	619	8	2
4.41E−02	9.76E−02	Defense response	14306	620	8	2
4.55E−02	9.93E−02	Leukocyte mediated immunity	14306	83	8	1
4.66E−02	9.99E−02	Cell-matrix adhesion	14306	85	8	1
4.60E−02	9.99E−02	Positive regulation of cell development	14306	84	8	1
4.66E−02	9.99E−02	Multicellular organismal homeostasis	14306	85	8	1
4.71E−02	1.00E−01	Regulation of ossification	14306	86	8	1
4.87E−02	1.03E−01	Regulation of metal ion transport	14306	89	8	1
4.92E−02	1.03E−01	Germ cell development	14306	90	8	1
5.19E−02	1.08E−01	Lymphocyte differentiation	14306	95	8	1
5.19E−02	1.08E−01	Homeostasis of number of cells	14306	95	8	1
5.30E−02	1.09E−01	Response to glucocorticoid stimulus	14306	97	8	1
5.41E−02	1.11E−01	Cell-substrate adhesion	14306	99	8	1
5.46E−02	1.11E−01	Kidney development	14306	100	8	1
5.56E−02	1.12E−01	Response to vitamin	14306	102	8	1
5.62E−02	1.12E−01	Renal system development	14306	103	8	1
5.65E−02	1.12E−01	Cell differentiation	14306	1668	8	3
5.67E−02	1.12E−01	Response to corticosteroid stimulus	14306	104	8	1
5.78E−02	1.13E−01	Regulation of ion transport	14306	106	8	1
5.83E−02	1.13E−01	Anatomical structure homeostasis	14306	107	8	1
6.05E−02	1.17E−01	Cellular developmental process	14306	1714	8	3
6.47E−02	1.23E−01	T cell activation	14306	119	8	1
6.52E−02	1.23E−01	Positive regulation of protein amino acid phosphorylation	14306	120	8	1
6.89E−02	1.28E−01	Leukocyte differentiation	14306	127	8	1
6.94E−02	1.28E−01	Positive regulation of cell migration	14306	128	8	1
7.10E−02	1.30E−01	Mitochondrion organization	14306	131	8	1
7.10E−02	1.30E−01	Positive regulation of phosphorylation	14306	131	8	1
7.15E−02	1.30E−01	Regulation of membrane potential	14306	132	8	1
7.20E−02	1.30E−01	Regulation of homeostatic process	14306	133	8	1
7.25E−02	1.30E−01	Positive regulation of phosphorus metabolic process	14306	134	8	1
7.25E−02	1.30E−01	Positive regulation of phosphate metabolic process	14306	134	8	1
7.41E−02	1.31E−01	Positive regulation of cellular component movement	14306	137	8	1
7.36E−02	1.31E−01	Cell fate commitment	14306	136	8	1
7.41E−02	1.31E−01	Positive regulation of locomotion	14306	137	8	1
7.67E−02	1.35E−01	Response to virus	14306	142	8	1
7.67E−02	1.35E−01	Urogenital system development	14306	142	8	1
7.78E−02	1.35E−01	Response to light stimulus	14306	144	8	1
7.81E−02	1.35E−01	Regulation of apoptosis	14306	852	8	2
7.94E−02	1.36E−01	Regulation of programmed cell death	14306	860	8	2
8.05E−02	1.36E−01	Regulation of cell death	14306	867	8	2
8.04E−02	1.36E−01	Response to organic cyclic substance	14306	149	8	1
8.24E−02	1.39E−01	Response to metal ion	14306	153	8	1
8.50E−02	1.42E−01	Peptidyl-amino acid modification	14306	158	8	1
8.66E−02	1.44E−01	Negative regulation of transport	14306	161	8	1
8.92E−02	1.48E−01	Innate immune response	14306	166	8	1
9.02E−02	1.49E−01	Response to nutrient	14306	168	8	1
9.12E−02	1.50E−01	Reproductive cellular process	14306	170	8	1
9.12E−02	1.50E−01	Regulation of neuron differentiation	14306	170	8	1
9.33E−02	1.52E−01	Regulation of mitotic cell cycle	14306	174	8	1
9.43E−02	1.52E−01	Negative regulation of cell cycle	14306	176	8	1
9.41E−02	1.52E−01	Immune system process	14306	948	8	2
9.48E−02	1.52E−01	Axonogenesis	14306	177	8	1
9.84E−02	1.57E−01	Cellular calcium ion homeostasis	14306	184	8	1
9.94E−02	1.58E−01	Lymphocyte activation	14306	186	8	1
9.94E−02	1.58E−01	Epidermis development	14306	186	8	1
1.02E−01	1.60E−01	Calcium ion homeostasis	14306	191	8	1
1.02E−01	1.60E−01	Cell morphogenesis involved in neuron differentiation	14306	191	8	1
1.04E−01	1.62E−01	Cellular metal ion homeostasis	14306	195	8	1
1.06E−01	1.64E−01	Neuron projection morphogenesis	14306	199	8	1
1.07E−01	1.64E−01	Regulation of binding	14306	200	8	1
1.08E−01	1.65E−01	Ectoderm development	14306	202	8	1
1.09E−01	1.67E−01	Metal ion homeostasis	14306	205	8	1
1.11E−01	1.68E−01	Growth	14306	208	8	1
1.11E−01	1.68E−01	Regulation of neurogenesis	14306	209	8	1
1.15E−01	1.72E−01	Response to radiation	14306	216	8	1
1.15E−01	1.72E−01	Regulation of cell migration	14306	216	8	1
1.15E−01	1.72E−01	Regulation of protein amino acid phosphorylation	14306	217	8	1
1.19E−01	1.76E−01	Response to steroid hormone stimulus	14306	225	8	1
1.19E−01	1.76E−01	Cellular di-, tri-valent inorganic cation homeostasis	14306	225	8	1
1.20E−01	1.77E−01	Regulation of nervous system development	14306	227	8	1
1.22E−01	1.79E−01	Positive regulation of protein modification process	14306	231	8	1
1.23E−01	1.79E−01	Cell projection morphogenesis	14306	233	8	1
1.23E−01	1.79E−01	Hemopoiesis	14306	233	8	1
1.23E−01	1.79E−01	Leukocyte activation	14306	233	8	1
1.26E−01	1.82E−01	Regulation of cellular component movement	14306	239	8	1
1.27E−01	1.82E−01	Cell morphogenesis involved in differentiation	14306	241	8	1
1.26E−01	1.82E−01	Response to inorganic substance	14306	238	8	1
1.27E−01	1.82E−01	Regulation of locomotion	14306	241	8	1
1.27E−01	1.82E−01	Di-, tri-valent inorganic cation homeostasis	14306	240	8	1
1.28E−01	1.82E−01	Response to nutrient levels	14306	243	8	1
1.29E−01	1.83E−01	Neuron projection development	14306	244	8	1
1.29E−01	1.83E−01	Cell part morphogenesis	14306	245	8	1
1.32E−01	1.85E−01	Regulation of cell development	14306	250	8	1
1.32E−01	1.85E−01	Cellular cation homeostasis	14306	251	8	1
1.34E−01	1.87E−01	Positive regulation of cell differentiation	14306	255	8	1
1.36E−01	1.88E−01	Hemopoietic or lymphoid organ development	14306	259	8	1
1.38E−01	1.91E−01	Response to extracellular stimulus	14306	264	8	1
1.40E−01	1.93E−01	System development	14306	2422	8	3
1.44E−01	1.97E−01	Immune system development	14306	275	8	1
1.44E−01	1.97E−01	Cell activation	14306	275	8	1
1.44E−01	1.97E−01	Tissue morphogenesis	14306	275	8	1
1.49E−01	2.01E−01	Cation homeostasis	14306	285	8	1
1.51E−01	2.03E−01	Negative regulation of developmental process	14306	289	8	1
1.51E−01	2.03E−01	Positive regulation of cellular protein metabolic process	14306	290	8	1
1.54E−01	2.05E−01	Reproductive developmental process	14306	295	8	1
1.56E−01	2.08E−01	Regulation of anatomical structure morphogenesis	14306	301	8	1
1.57E−01	2.09E−01	Brain development	14306	303	8	1
1.59E−01	2.11E−01	Positive regulation of protein metabolic process	14306	307	8	1
1.63E−01	2.14E−01	Cell morphogenesis	14306	314	8	1
1.63E−01	2.14E−01	Induction of apoptosis	14306	315	8	1
1.64E−01	2.14E−01	Induction of programmed cell death	14306	316	8	1
1.68E−01	2.19E−01	Neuron development	14306	326	8	1
1.72E−01	2.23E−01	Anatomical structure development	14306	2656	8	3
1.78E−01	2.30E−01	Positive regulation of developmental process	14306	347	8	1
1.81E−01	2.32E−01	Cellular component morphogenesis	14306	352	8	1
1.83E−01	2.35E−01	Response to other organism	14306	357	8	1
1.86E−01	2.37E−01	Cell projection organization	14306	363	8	1
1.87E−01	2.38E−01	Regulation of protein modification process	14306	366	8	1
1.89E−01	2.40E−01	Cellular ion homeostasis	14306	370	8	1
1.92E−01	2.42E−01	Cellular chemical homeostasis	14306	376	8	1
1.92E−01	2.42E−01	Negative regulation of apoptosis	14306	376	8	1
1.93E−01	2.44E−01	Negative regulation of cell proliferation	14306	379	8	1
1.94E−01	2.44E−01	Negative regulation of programmed cell death	14306	381	8	1
1.95E−01	2.44E−01	Cellular membrane organization	14306	382	8	1
1.95E−01	2.44E−01	Membrane organization	14306	383	8	1
1.98E−01	2.47E−01	Negative regulation of cell death	14306	389	8	1
2.06E−01	2.55E−01	Gamete generation	14306	406	8	1
2.05E−01	2.55E−01	Response to abiotic stimulus	14306	404	8	1
2.06E−01	2.55E−01	Ion homeostasis	14306	406	8	1
2.18E−01	2.70E−01	Cell proliferation	14306	434	8	1
2.20E−01	2.71E−01	Multicellular organismal development	14306	2972	8	3
2.22E−01	2.72E−01	Response to hormone stimulus	14306	441	8	1
2.23E−01	2.72E−01	Central nervous system development	14306	443	8	1
2.24E−01	2.73E−01	Regulation of cell cycle	14306	446	8	1
2.24E−01	2.73E−01	Response to biotic stimulus	14306	447	8	1
2.33E−01	2.80E−01	Sexual reproduction	14306	466	8	1
2.33E−01	2.80E−01	Cellular homeostasis	14306	466	8	1
2.33E−01	2.80E−01	Behavior	14306	466	8	1
2.45E−01	2.94E−01	Response to endogenous stimulus	14306	493	8	1
2.53E−01	3.02E−01	Multicellular organism reproduction	14306	511	8	1
2.53E−01	3.02E−01	Reproductive process in a multicellular organism	14306	511	8	1
2.53E−01	3.02E−01	Regulation of transport	14306	513	8	1
2.56E−01	3.04E−01	Regulation of phosphorylation	14306	518	8	1
2.60E−01	3.08E−01	Response to stress	14306	1773	8	2
2.60E−01	3.08E−01	Chemical homeostasis	14306	529	8	1
2.63E−01	3.11E−01	Developmental process	14306	3235	8	3
2.65E−01	3.12E−01	Response to wounding	14306	541	8	1
2.66E−01	3.12E−01	Regulation of phosphorus metabolic process	14306	542	8	1
2.66E−01	3.12E−01	Regulation of phosphate metabolic process	14306	542	8	1
2.71E−01	3.15E−01	Regulation of cell differentiation	14306	553	8	1
2.70E−01	3.15E−01	Response to external stimulus	14306	551	8	1
2.73E−01	3.18E−01	Regulation of cellular protein metabolic process	14306	559	8	1
2.76E−01	3.21E−01	Apoptosis	14306	567	8	1
2.81E−01	3.25E−01	Programmed cell death	14306	577	8	1
2.98E−01	3.44E−01	Cellular response to stress	14306	619	8	1
3.05E−01	3.49E−01	Regulation of protein metabolic process	14306	635	8	1
3.03E−01	3.49E−01	Cell development	14306	632	8	1
3.05E−01	3.49E−01	Organ morphogenesis	14306	635	8	1
3.11E−01	3.55E−01	Positive regulation of cellular process	14306	2004	8	2
3.14E−01	3.57E−01	Protein amino acid phosphorylation	14306	657	8	1
3.17E−01	3.60E−01	Intracellular transport	14306	665	8	1
3.30E−01	3.74E−01	Cell death	14306	698	8	1
3.32E−01	3.75E−01	Death	14306	703	8	1
3.35E−01	3.78E−01	Biological adhesion	14306	712	8	1
3.35E−01	3.78E−01	Cell adhesion	14306	711	8	1
3.41E−01	3.83E−01	Regulation of localization	14306	727	8	1
3.50E−01	3.92E−01	Tissue development	14306	750	8	1
3.57E−01	3.99E−01	Positive regulation of biological process	14306	2208	8	2
3.59E−01	4.01E−01	Homeostatic process	14306	774	8	1
3.64E−01	4.04E−01	Phosphorylation	14306	786	8	1
3.63E−01	4.04E−01	Multi-organism process	14306	785	8	1
3.66E−01	4.05E−01	Regulation of developmental process	14306	791	8	1
3.72E−01	4.11E−01	Reproductive process	14306	807	8	1
3.73E−01	4.11E−01	Reproduction	14306	810	8	1
3.87E−01	4.26E−01	Regulation of cell proliferation	14306	848	8	1
3.93E−01	4.32E−01	Establishment of localization in cell	14306	865	8	1
3.94E−01	4.32E−01	Response to organic substance	14306	869	8	1
4.20E−01	4.58E−01	Positive regulation of macromolecule metabolic process	14306	941	8	1
4.23E−01	4.59E−01	Phosphate metabolic process	14306	949	8	1
4.23E−01	4.59E−01	Phosphorus metabolic process	14306	949	8	1
4.28E−01	4.65E−01	Positive regulation of cellular metabolic process	14306	966	8	1
4.32E−01	4.68E−01	Cellular localization	14306	977	8	1
4.36E−01	4.70E−01	Cellular response to stimulus	14306	987	8	1
4.46E−01	4.81E−01	Positive regulation of metabolic process	14306	1018	8	1
4.61E−01	4.95E−01	Regulation of molecular function	14306	1062	8	1
4.63E−01	4.96E−01	Multicellular organismal process	14306	4376	8	3
4.62E−01	4.96E−01	Regulation of multicellular organismal process	14306	1067	8	1
5.09E−01	5.44E−01	Anatomical structure morphogenesis	14306	1218	8	1
5.22E−01	5.56E−01	Localization	14306	2984	8	2
5.24E−01	5.57E−01	Post-translational protein modification	14306	1266	8	1
5.79E−01	6.14E−01	Response to chemical stimulus	14306	1465	8	1
5.94E−01	6.28E−01	Protein modification process	14306	1526	8	1
5.99E−01	6.31E−01	Regulation of biological quality	14306	1542	8	1
6.15E−01	6.47E−01	Macromolecule modification	14306	1607	8	1
6.43E−01	6.75E−01	Response to stimulus	14306	3633	8	2
6.57E−01	6.89E−01	Organ development	14306	1792	8	1
6.69E−01	6.99E−01	Negative regulation of cellular process	14306	1844	8	1
7.04E−01	7.35E−01	Negative regulation of biological process	14306	2020	8	1
7.29E−01	7.59E−01	Cellular protein metabolic process	14306	2153	8	1
7.96E−01	8.27E−01	Transport	14306	2577	8	1
8.01E−01	8.29E−01	Establishment of localization	14306	2611	8	1
8.01E−01	8.29E−01	Protein metabolic process	14306	2611	8	1
8.34E−01	8.62E−01	Regulation of macromolecule biosynthetic process	14306	2877	8	1
8.50E−01	8.75E−01	Regulation of cellular biosynthetic process	14306	3021	8	1
8.53E−01	8.75E−01	Regulation of biosynthetic process	14306	3045	8	1
8.84E−01	9.06E−01	Regulation of macromolecule metabolic process	14306	3377	8	1
8.95E−01	9.15E−01	Cellular macromolecule metabolic process	14306	3508	8	1
8.98E−01	9.17E−01	Regulation of primary metabolic process	14306	3554	8	1
9.11E−01	9.28E−01	Regulation of cellular metabolic process	14306	3736	8	1
9.23E−01	9.38E−01	Regulation of metabolic process	14306	3919	8	1
9.26E−01	9.39E−01	Regulation of cellular process	14306	6224	8	2
9.28E−01	9.40E−01	Macromolecule metabolic process	14306	4017	8	1
9.42E−01	9.52E−01	Regulation of biological process	14306	6554	8	2
9.58E−01	9.66E−01	Biological regulation	14306	6943	8	2
9.68E−01	9.74E−01	Cellular metabolic process	14306	4990	8	1
9.75E−01	9.79E−01	Primary metabolic process	14306	5288	8	1
9.87E−01	9.89E−01	Metabolic process	14306	5959	8	1
1	1	Biological_process	14306	14306	8	8
Note: N_:the total number of genes in the reference set; n_:the number of genes in the reference set annotated in GO class; X_: the total number of genes in your cluster; x_:the number of genes in your cluster annotated in GO class

## Sheet: Biological f. EpothilionB
TableS1	Biological function of epothilioneB subnetwork
P value	Adjusted P value	Biological function of epothilione B	N_EpoBFB	n_EpoBFB	X_EpoBFB	x_EpoBFB
1.12E−03	1.86E−02	Post-embryonic organ development	14306	8	2	1
5.59E−04	1.86E−02	Post-embryonic organ morphogenesis	14306	4	2	1
1.40E−03	1.86E−02	Post-embryonic morphogenesis	14306	10	2	1
1.12E−03	1.86E−02	Lymphocyte apoptosis	14306	8	2	1
4.19E−04	1.86E−02	B cell apoptosis	14306	3	2	1
1.54E−03	1.86E−02	Regulation of developmental pigmentation	14306	11	2	1
8.39E−04	1.86E−02	Myeloid cell homeostasis	14306	6	2	1
1.26E−03	1.86E−02	B cell homeostasis	14306	9	2	1
2.65E−03	2.57E−02	Spleen development	14306	19	2	1
2.51E−03	2.57E−02	T cell homeostasis	14306	18	2	1
3.21E−03	2.60E−02	Thymus development	14306	23	2	1
3.07E−03	2.60E−02	Activation of pro-apoptotic gene products	14306	22	2	1
3.49E−03	2.61E−02	Lymphocyte homeostasis	14306	25	2	1
4.33E−03	2.89E−02	Regulation of organ growth	14306	31	2	1
4.47E−03	2.89E−02	Leukocyte homeostasis	14306	32	2	1
5.17E−03	3.13E−02	Odontogenesis of dentine-containing tooth	14306	37	2	1
6.98E−03	3.98E−02	Tube formation	14306	50	2	1
1.16E−02	4.35E−02	Male sex differentiation	14306	83	2	1
1.43E−02	4.35E−02	Meiotic cell cycle	14306	103	2	1
1.42E−02	4.35E−02	Meiosis	14306	102	2	1
1.42E−02	4.35E−02	M phase of meiotic cell cycle	14306	102	2	1
8.51E−03	4.35E−02	Male gonad development	14306	61	2	1
1.43E−02	4.35E−02	Renal system development	14306	103	2	1
1.39E−02	4.35E−02	Kidney development	14306	100	2	1
1.21E−02	4.35E−02	Mammary gland development	14306	87	2	1
1.32E−02	4.35E−02	Homeostasis of number of cells	14306	95	2	1
1.06E−02	4.35E−02	Development of primary male sexual characteristics	14306	76	2	1
1.38E−02	4.35E−02	Cell-substrate adhesion	14306	99	2	1
1.18E−02	4.35E−02	Cell-matrix adhesion	14306	85	2	1
9.07E−03	4.35E−02	Post-embryonic development	14306	65	2	1
8.93E−03	4.35E−02	Odontogenesis	14306	64	2	1
1.41E−02	4.35E−02	Ear development	14306	101	2	1
1.50E−02	4.42E−02	Induction of apoptosis by extracellular signals	14306	108	2	1
1.78E−02	5.08E−02	Gonad development	14306	128	2	1
2.03E−02	5.47E−02	Development of primary sexual characteristics	14306	146	2	1
1.98E−02	5.47E−02	Urogenital system development	14306	142	2	1
2.27E−02	5.94E−02	Reproductive structure development	14306	163	2	1
2.43E−02	6.21E−02	Sex differentiation	14306	175	2	1
2.68E−02	6.67E−02	Gland development	14306	193	2	1
2.79E−02	6.77E−02	Tube morphogenesis	14306	201	2	1
3.41E−02	7.87E−02	Sensory organ development	14306	246	2	1
3.59E−02	8.09E−02	Hemopoietic or lymphoid organ development	14306	259	2	1
3.81E−02	8.39E−02	Immune system development	14306	275	2	1
4.37E−02	8.56E−02	Induction of programmed cell death	14306	316	2	1
4.36E−02	8.56E−02	Induction of apoptosis	14306	315	2	1
4.11E−02	8.56E−02	Tube development	14306	297	2	1
4.08E−02	8.56E−02	Reproductive developmental process	14306	295	2	1
4.96E−02	9.03E−02	Regulation of growth	14306	359	2	1
4.85E−02	9.03E−02	M phase	14306	351	2	1
5.17E−02	9.13E−02	Anatomical structure formation involved in morphogenesis	14306	375	2	1
5.99E−02	9.83E−02	Cell cycle phase	14306	435	2	1
6.12E−02	9.83E−02	Positive regulation of programmed cell death	14306	445	2	1
6.08E−02	9.83E−02	Positive regulation of apoptosis	14306	442	2	1
6.18E−02	9.83E−02	Positive regulation of cell death	14306	449	2	1
7.90E−02	1.15E−01	Programmed cell death	14306	577	2	1
7.77E−02	1.15E−01	Apoptosis	14306	567	2	1
7.97E−02	1.15E−01	Cell cycle process	14306	582	2	1
8.68E−02	1.22E−01	Organ morphogenesis	14306	635	2	1
9.69E−02	1.29E−01	Cell adhesion	14306	711	2	1
9.71E−02	1.29E−01	Biological adhesion	14306	712	2	1
9.59E−02	1.29E−01	Death	14306	703	2	1
9.52E−02	1.29E−01	Cell death	14306	698	2	1
1.05E−01	1.37E−01	Homeostatic process	14306	774	2	1
1.08E−01	1.37E−01	Cell cycle	14306	794	2	1
1.10E−01	1.37E−01	Reproduction	14306	810	2	1
1.10E−01	1.37E−01	Reproductive process	14306	807	2	1
1.08E−01	1.37E−01	Regulation of developmental process	14306	791	2	1
1.17E−01	1.41E−01	Regulation of programmed cell death	14306	860	2	1
1.16E−01	1.41E−01	Regulation of apoptosis	14306	852	2	1
1.18E−01	1.41E−01	Regulation of cell death	14306	867	2	1
1.28E−01	1.52E−01	Immune system process	14306	948	2	1
1.63E−01	1.91E−01	Anatomical structure morphogenesis	14306	1218	2	1
2.04E−01	2.36E−01	Regulation of biological quality	14306	1542	2	1
2.35E−01	2.68E−01	Organ development	14306	1792	2	1
2.61E−01	2.94E−01	Positive regulation of cellular process	14306	2004	2	1
2.85E−01	3.18E−01	Positive regulation of biological process	14306	2208	2	1
3.10E−01	3.42E−01	System development	14306	2422	2	1
3.37E−01	3.67E−01	Anatomical structure development	14306	2656	2	1
3.72E−01	4.01E−01	Multicellular organismal development	14306	2972	2	1
4.01E−01	4.28E−01	Developmental process	14306	3235	2	1
4.29E−01	4.52E−01	Cellular process	14306	9370	2	2
5.18E−01	5.41E−01	Multicellular organismal process	14306	4376	2	1
6.81E−01	7.03E−01	Regulation of cellular process	14306	6224	2	1
7.06E−01	7.21E−01	Regulation of biological process	14306	6554	2	1
7.35E−01	7.43E−01	Biological regulation	14306	6943	2	1
1	1	Biological_process	14306	14306	2	2
Note: N_:the total number of genes in the reference set; n_:the number of genes in the reference set annotated in GO class; X_: the total number of genes in your cluster; x_:the number of genes in your cluster annotated in GO class

## Sheet: Biological f. Estramustine
TableS1	Biological function of estramustine subnetwork
P value	Adjusted P value	Biological function of estramustine	N_EstraFB	n_EstraFB	X_EstraFB	x_EstraFB
2.10E−07	1.41E−04	Response to drug	14304	256	9	5
8.84E−05	1.19E−02	Peptidyl-threonine modification	14304	23	9	2
5.36E−05	1.19E−02	Response to corticosterone stimulus	14304	18	9	2
6.65E−05	1.19E−02	Peptidyl-threonine phosphorylation	14304	20	9	2
8.08E−05	1.19E−02	Response to mineralocorticoid stimulus	14304	22	9	2
1.53E−04	1.71E−02	Response to endogenous stimulus	14304	493	9	4
6.29E−04	1.93E−02	Regulation of nitrogen utilization	14304	1	9	1
6.29E−04	1.93E−02	Positive regulation of neuron maturation	14304	1	9	1
6.29E−04	1.93E−02	Regulation of acetylcholine metabolic process	14304	1	9	1
6.29E−04	1.93E−02	Regulation of intracellular cholesterol transport	14304	1	9	1
6.29E−04	1.93E−02	Cd8-positive, alpha-beta t cell lineage commitment	14304	1	9	1
6.29E−04	1.93E−02	Negative regulation of cellular ph reduction	14304	1	9	1
3.01E−04	1.93E−02	Response to steroid hormone stimulus	14304	225	9	3
6.29E−04	1.93E−02	Regulation of intracellular lipid transport	14304	1	9	1
6.32E−04	1.93E−02	Secondary metabolic process	14304	61	9	2
6.29E−04	1.93E−02	Positive regulation of skeletal muscle fiber development	14304	1	9	1
6.29E−04	1.93E−02	Cd4-positive or cd8-positive, alpha-beta t cell lineage commitment	14304	1	9	1
5.71E−04	1.93E−02	Isoprenoid metabolic process	14304	58	9	2
6.29E−04	1.93E−02	Cochlear nucleus development	14304	1	9	1
6.29E−04	1.93E−02	Regulation of intracellular sterol transport	14304	1	9	1
6.29E−04	1.93E−02	Positive regulation of acetylcholine metabolic process	14304	1	9	1
6.29E−04	1.93E−02	Regulation of neuron maturation	14304	1	9	1
6.95E−04	2.00E−02	Response to heat	14304	64	9	2
7.17E−04	2.00E−02	Response to toxin	14304	65	9	2
1.26E−03	2.28E−02	Regulation of biological quality	14304	1542	9	5
1.26E−03	2.28E−02	Factor xii activation	14304	2	9	1
1.26E−03	2.28E−02	Negative regulation of mitochondrial depolarization	14304	2	9	1
1.26E−03	2.28E−02	Negative regulation of retinal cell programmed cell death	14304	2	9	1
1.00E−03	2.28E−02	Response to organic nitrogen	14304	77	9	2
1.26E−03	2.28E−02	Response to aluminum ion	14304	2	9	1
1.26E−03	2.28E−02	Negative regulation of osteoblast proliferation	14304	2	9	1
1.26E−03	2.28E−02	Glial cell apoptosis	14304	2	9	1
1.26E−03	2.28E−02	Plasma kallikrein-kinin cascade	14304	2	9	1
1.26E−03	2.28E−02	Positive regulation of camp-mediated signaling	14304	2	9	1
9.90E−04	2.28E−02	Response to chemical stimulus	14304	1465	9	5
1.26E−03	2.28E−02	Kinin cascade	14304	2	9	1
9.79E−04	2.28E−02	Response to ethanol	14304	76	9	2
1.33E−03	2.35E−02	Response to organic substance	14304	869	9	4
1.37E−03	2.36E−02	Germ cell development	14304	90	9	2
1.59E−03	2.65E−02	Response to glucocorticoid stimulus	14304	97	9	2
1.62E−03	2.65E−02	Response to temperature stimulus	14304	98	9	2
1.89E−03	2.69E−02	Apoptosis in response to endoplasmic reticulum stress	14304	3	9	1
1.89E−03	2.69E−02	Alkaloid catabolic process	14304	3	9	1
1.86E−03	2.69E−02	Protein processing	14304	105	9	2
1.89E−03	2.69E−02	Positive regulation of pigment cell differentiation	14304	3	9	1
1.82E−03	2.69E−02	Response to corticosteroid stimulus	14304	104	9	2
1.89E−03	2.69E−02	Positive regulation of melanocyte differentiation	14304	3	9	1
2.51E−03	2.81E−02	Positive regulation of fibrinolysis	14304	4	9	1
2.22E−03	2.81E−02	Protein maturation	14304	115	9	2
2.51E−03	2.81E−02	Positive regulation of developmental pigmentation	14304	4	9	1
2.13E−03	2.81E−02	Response to hormone stimulus	14304	441	9	3
2.51E−03	2.81E−02	Positive regulation of protein maturation by peptide bond cleavage	14304	4	9	1
2.51E−03	2.81E−02	Positive regulation of cellular amine metabolic process	14304	4	9	1
2.51E−03	2.81E−02	Positive regulation of skeletal muscle tissue development	14304	4	9	1
2.51E−03	2.81E−02	Regulation of protein heterodimerization activity	14304	4	9	1
2.51E−03	2.81E−02	Regulation of osteoblast proliferation	14304	4	9	1
2.51E−03	2.81E−02	Plasminogen activation	14304	4	9	1
2.51E−03	2.81E−02	Response to l-ascorbic acid	14304	4	9	1
2.51E−03	2.81E−02	Negative regulation of calcium ion transport into cytosol	14304	4	9	1
2.51E−03	2.81E−02	Peptidyl-methionine modification	14304	4	9	1
3.14E−03	3.10E−02	Pons development	14304	5	9	1
3.14E−03	3.10E−02	Cd8-positive, alpha-beta t cell differentiation	14304	5	9	1
3.14E−03	3.10E−02	Regulation of cellular ph reduction	14304	5	9	1
3.14E−03	3.10E−02	T cell lineage commitment	14304	5	9	1
3.14E−03	3.10E−02	B cell lineage commitment	14304	5	9	1
3.14E−03	3.10E−02	Regulation of melanocyte differentiation	14304	5	9	1
3.14E−03	3.10E−02	Negative regulation of myeloid cell apoptosis	14304	5	9	1
3.14E−03	3.10E−02	Regulation of pigment cell differentiation	14304	5	9	1
3.81E−03	3.32E−02	Response to wounding	14304	541	9	3
3.70E−03	3.32E−02	Response to organic cyclic substance	14304	149	9	2
3.77E−03	3.32E−02	Positive regulation of striated muscle tissue development	14304	6	9	1
3.77E−03	3.32E−02	Positive regulation of muscle organ development	14304	6	9	1
3.77E−03	3.32E−02	Positive regulation of striated muscle cell differentiation	14304	6	9	1
3.77E−03	3.32E−02	Monoterpenoid metabolic process	14304	6	9	1
3.77E−03	3.32E−02	Response to folic acid	14304	6	9	1
3.77E−03	3.32E−02	Endoplasmic reticulum calcium ion homeostasis	14304	6	9	1
3.51E−03	3.32E−02	Aging	14304	145	9	2
3.90E−03	3.35E−02	Response to metal ion	14304	153	9	2
4.40E−03	3.43E−02	Lymphoid progenitor cell differentiation	14304	7	9	1
4.40E−03	3.43E−02	Regulation of camp-mediated signaling	14304	7	9	1
4.40E−03	3.43E−02	Positive t cell selection	14304	7	9	1
4.10E−03	3.43E−02	Peptidyl-amino acid modification	14304	157	9	2
4.40E−03	3.43E−02	Regulation of retinal cell programmed cell death	14304	7	9	1
4.40E−03	3.43E−02	Response to caffeine	14304	7	9	1
4.40E−03	3.43E−02	Alkaloid metabolic process	14304	7	9	1
4.40E−03	3.43E−02	Vitamin d metabolic process	14304	7	9	1
4.79E−03	3.62E−02	Reproductive cellular process	14304	170	9	2
5.02E−03	3.62E−02	Regulation of protein homodimerization activity	14304	8	9	1
5.02E−03	3.62E−02	Regulation of mitochondrial depolarization	14304	8	9	1
5.02E−03	3.62E−02	Exogenous drug catabolic process	14304	8	9	1
5.02E−03	3.62E−02	Neural nucleus development	14304	8	9	1
5.02E−03	3.62E−02	Response to uv-b	14304	8	9	1
5.01E−03	3.62E−02	Regulation of mitotic cell cycle	14304	174	9	2
5.65E−03	3.86E−02	Regulation of mitochondrial membrane permeability	14304	9	9	1
5.98E−03	3.86E−02	Regulation of protein metabolic process	14304	635	9	3
6.28E−03	3.86E−02	Response to purine	14304	10	9	1
6.28E−03	3.86E−02	Regulation of protein processing	14304	10	9	1
6.28E−03	3.86E−02	Melanin metabolic process	14304	10	9	1
5.65E−03	3.86E−02	Regulation of membrane depolarization	14304	9	9	1
5.90E−03	3.86E−02	Cell development	14304	632	9	3
6.28E−03	3.86E−02	Phospholipid efflux	14304	10	9	1
6.28E−03	3.86E−02	Oxidative demethylation	14304	10	9	1
6.28E−03	3.86E−02	Regulation of protein maturation by peptide bond cleavage	14304	10	9	1
6.28E−03	3.86E−02	Drug catabolic process	14304	10	9	1
5.65E−03	3.86E−02	Zymogen activation	14304	9	9	1
5.58E−03	3.86E−02	Response to oxidative stress	14304	184	9	2
6.28E−03	3.86E−02	Positive regulation of smooth muscle cell migration	14304	10	9	1
6.28E−03	3.86E−02	Glomerulus development	14304	10	9	1
5.65E−03	3.86E−02	B cell homeostasis	14304	9	9	1
6.90E−03	4.13E−02	Pigment granule organization	14304	11	9	1
6.90E−03	4.13E−02	Regulation of mitochondrial membrane potential	14304	11	9	1
6.90E−03	4.13E−02	Regulation of developmental pigmentation	14304	11	9	1
7.08E−03	4.21E−02	Steroid metabolic process	14304	208	9	2
7.53E−03	4.35E−02	Regulation of myeloid cell apoptosis	14304	12	9	1
7.53E−03	4.35E−02	Axon regeneration	14304	12	9	1
7.53E−03	4.35E−02	B cell proliferation	14304	12	9	1
7.69E−03	4.41E−02	Regulation of protein amino acid phosphorylation	14304	217	9	2
8.15E−03	4.56E−02	Behavioral fear response	14304	13	9	1
8.15E−03	4.56E−02	Regulation of fibrinolysis	14304	13	9	1
8.15E−03	4.56E−02	Regulation of glycoprotein biosynthetic process	14304	13	9	1
8.78E−03	4.64E−02	Positive regulation of peptidyl-serine phosphorylation	14304	14	9	1
8.78E−03	4.64E−02	Regulation of cellular amine metabolic process	14304	14	9	1
8.78E−03	4.64E−02	N-terminal protein amino acid modification	14304	14	9	1
8.78E−03	4.64E−02	Response to iron ion	14304	14	9	1
8.78E−03	4.64E−02	Neuron projection regeneration	14304	14	9	1
8.78E−03	4.64E−02	Behavioral defense response	14304	14	9	1
8.78E−03	4.64E−02	Response to electrical stimulus	14304	14	9	1
9.40E−03	4.74E−02	Alpha-beta t cell differentiation	14304	15	9	1
9.19E−03	4.74E−02	Response to inorganic substance	14304	238	9	2
9.40E−03	4.74E−02	Androgen metabolic process	14304	15	9	1
9.40E−03	4.74E−02	Focal adhesion assembly	14304	15	9	1
9.40E−03	4.74E−02	Regulation of viral genome replication	14304	15	9	1
9.40E−03	4.74E−02	Homeostasis of number of cells within a tissue	14304	15	9	1
9.49E−03	4.75E−02	Regulation of organelle organization	14304	242	9	2
1.00E−02	4.77E−02	Hemopoietic progenitor cell differentiation	14304	16	9	1
1.00E−02	4.77E−02	T cell selection	14304	16	9	1
1.00E−02	4.77E−02	Neuron apoptosis	14304	16	9	1
1.00E−02	4.77E−02	Regulation of microtubule depolymerization	14304	16	9	1
9.64E−03	4.77E−02	Neuron projection development	14304	244	9	2
1.00E−02	4.77E−02	Positive regulation of muscle cell differentiation	14304	16	9	1
1.00E−02	4.77E−02	Negative regulation of microtubule depolymerization	14304	16	9	1
1.06E−02	4.93E−02	Fear response	14304	17	9	1
1.06E−02	4.93E−02	Negative regulation of calcium ion transport	14304	17	9	1
1.06E−02	4.93E−02	Response to copper ion	14304	17	9	1
1.06E−02	4.93E−02	Negative regulation of ossification	14304	17	9	1
1.08E−02	4.98E−02	Response to stimulus	14304	3633	9	6
1.13E−02	5.01E−02	Neuron death	14304	18	9	1
1.13E−02	5.01E−02	Nephron development	14304	18	9	1
1.19E−02	5.12E−02	Negative regulation of microtubule polymerization or depolymerization	14304	19	9	1
1.19E−02	5.12E−02	Alpha-beta t cell activation	14304	19	9	1
1.25E−02	5.18E−02	Regulation of peptidyl-serine phosphorylation	14304	20	9	1
1.25E−02	5.18E−02	Regulation of skeletal muscle fiber development	14304	20	9	1
1.25E−02	5.18E−02	Regulation of smooth muscle cell migration	14304	20	9	1
1.27E−02	5.24E−02	Lipid metabolic process	14304	834	9	3
1.31E−02	5.31E−02	Negative regulation of homeostatic process	14304	21	9	1
1.50E−02	5.36E−02	Positive regulation of protein metabolic process	14304	307	9	2
1.46E−02	5.36E−02	Brain development	14304	303	9	2
1.44E−02	5.36E−02	Regulation of cholesterol transport	14304	23	9	1
1.44E−02	5.36E−02	Regulation of anatomical structure morphogenesis	14304	301	9	2
1.33E−02	5.36E−02	Negative regulation of developmental process	14304	289	9	2
1.50E−02	5.36E−02	Demethylation	14304	24	9	1
1.50E−02	5.36E−02	Cellular pigmentation	14304	24	9	1
1.50E−02	5.36E−02	Drug metabolic process	14304	24	9	1
1.39E−02	5.36E−02	Reproductive developmental process	14304	295	9	2
1.50E−02	5.36E−02	Negative regulation of blood coagulation	14304	24	9	1
1.44E−02	5.36E−02	Regulation of sterol transport	14304	23	9	1
1.56E−02	5.46E−02	Lymphocyte homeostasis	14304	25	9	1
1.62E−02	5.53E−02	Regulation of microtubule polymerization or depolymerization	14304	26	9	1
1.62E−02	5.53E−02	Negative regulation of ion transport	14304	26	9	1
1.62E−02	5.53E−02	Negative regulation of coagulation	14304	26	9	1
1.62E−02	5.53E−02	Regulation of skeletal muscle tissue development	14304	26	9	1
1.69E−02	5.55E−02	Regulation of acute inflammatory response	14304	27	9	1
1.69E−02	5.55E−02	Response to axon injury	14304	27	9	1
1.68E−02	5.55E−02	Neuron development	14304	326	9	2
1.69E−02	5.55E−02	Regulation of striated muscle cell differentiation	14304	27	9	1
1.69E−02	5.55E−02	Response to acid	14304	27	9	1
1.75E−02	5.70E−02	Regulation of viral reproduction	14304	28	9	1
1.81E−02	5.81E−02	Mitochondrial membrane organization	14304	29	9	1
1.81E−02	5.81E−02	Cell-substrate junction assembly	14304	29	9	1
1.87E−02	5.95E−02	Regulation of calcium ion transport into cytosol	14304	30	9	1
2.00E−02	6.23E−02	Multicellular organismal response to stress	14304	32	9	1
2.00E−02	6.23E−02	Leukocyte homeostasis	14304	32	9	1
2.06E−02	6.31E−02	Phospholipid transport	14304	33	9	1
2.05E−02	6.31E−02	Cell projection organization	14304	363	9	2
2.09E−02	6.37E−02	Regulation of protein modification process	14304	366	9	2
2.18E−02	6.51E−02	Positive regulation of metabolic process	14304	1018	9	3
2.18E−02	6.51E−02	Metencephalon development	14304	35	9	1
2.26E−02	6.72E−02	Cellular membrane organization	14304	382	9	2
2.27E−02	6.72E−02	Membrane organization	14304	383	9	2
2.30E−02	6.75E−02	Terpenoid metabolic process	14304	37	9	1
2.30E−02	6.75E−02	Lymphocyte proliferation	14304	37	9	1
2.43E−02	6.93E−02	Fat-soluble vitamin metabolic process	14304	39	9	1
2.43E−02	6.93E−02	Regulation of muscle cell differentiation	14304	39	9	1
2.43E−02	6.93E−02	Regulation of blood coagulation	14304	39	9	1
2.43E−02	6.93E−02	Regulation of lipid transport	14304	39	9	1
2.43E−02	6.93E−02	Mononuclear cell proliferation	14304	39	9	1
2.47E−02	7.01E−02	Regulation of multicellular organismal process	14304	1066	9	3
2.49E−02	7.02E−02	Leukocyte proliferation	14304	40	9	1
2.51E−02	7.05E−02	Response to abiotic stimulus	14304	404	9	2
2.55E−02	7.07E−02	Regulation of protein binding	14304	41	9	1
2.54E−02	7.07E−02	Gamete generation	14304	406	9	2
2.61E−02	7.10E−02	Regulation of microtubule cytoskeleton organization	14304	42	9	1
2.61E−02	7.10E−02	Negative regulation of protein complex disassembly	14304	42	9	1
2.67E−02	7.18E−02	Regulation of coagulation	14304	43	9	1
2.67E−02	7.18E−02	Regulation of wound healing	14304	43	9	1
2.74E−02	7.20E−02	B cell differentiation	14304	44	9	1
2.76E−02	7.24E−02	Negative regulation of biological process	14304	2019	9	4
2.97E−02	7.72E−02	Neuron differentiation	14304	442	9	2
2.98E−02	7.73E−02	Central nervous system development	14304	443	9	2
3.05E−02	7.75E−02	Nervous system development	14304	1155	9	3
3.02E−02	7.75E−02	Regulation of cell cycle	14304	446	9	2
3.10E−02	7.80E−02	Regulation of striated muscle tissue development	14304	50	9	1
3.10E−02	7.80E−02	Regulation of microtubule-based process	14304	50	9	1
3.16E−02	7.92E−02	Regulation of muscle organ development	14304	51	9	1
3.28E−02	7.96E−02	Sexual reproduction	14304	466	9	2
3.23E−02	7.96E−02	Regulation of protein complex disassembly	14304	52	9	1
3.28E−02	7.96E−02	Behavior	14304	466	9	2
3.35E−02	7.99E−02	Cell junction assembly	14304	54	9	1
3.35E−02	7.99E−02	Pigmentation	14304	54	9	1
3.41E−02	8.05E−02	Response to alkaloid	14304	55	9	1
3.41E−02	8.05E−02	Vesicle organization	14304	55	9	1
3.47E−02	8.14E−02	Pigment metabolic process	14304	56	9	1
3.59E−02	8.28E−02	Hindbrain development	14304	58	9	1
3.84E−02	8.52E−02	Response to uv	14304	62	9	1
3.84E−02	8.52E−02	T cell differentiation	14304	62	9	1
3.84E−02	8.52E−02	Negative regulation of cytoskeleton organization	14304	62	9	1
3.88E−02	8.57E−02	Multicellular organism reproduction	14304	511	9	2
3.88E−02	8.57E−02	Reproductive process in a multicellular organism	14304	511	9	2
3.90E−02	8.57E−02	Tissue homeostasis	14304	63	9	1
3.91E−02	8.57E−02	Regulation of transport	14304	513	9	2
3.98E−02	8.64E−02	Regulation of phosphorylation	14304	518	9	2
4.08E−02	8.71E−02	Cellular hormone metabolic process	14304	66	9	1
4.14E−02	8.76E−02	Cellular nitrogen compound catabolic process	14304	67	9	1
4.14E−02	8.76E−02	Chemical homeostasis	14304	529	9	2
4.27E−02	8.89E−02	Regulation of cellular component organization	14304	538	9	2
4.32E−02	8.93E−02	Regulation of phosphorus metabolic process	14304	542	9	2
4.32E−02	8.93E−02	Regulation of phosphate metabolic process	14304	542	9	2
4.44E−02	9.03E−02	Cell junction organization	14304	72	9	1
4.44E−02	9.03E−02	Cellular lipid metabolic process	14304	550	9	2
4.57E−02	9.19E−02	Regulation of cellular protein metabolic process	14304	559	9	2
4.56E−02	9.19E−02	B cell activation	14304	74	9	1
4.62E−02	9.26E−02	Mitochondrial transport	14304	75	9	1
4.69E−02	9.35E−02	Apoptosis	14304	567	9	2
4.74E−02	9.36E−02	Regulation of calcium ion transport	14304	77	9	1
4.84E−02	9.49E−02	Programmed cell death	14304	577	9	2
4.86E−02	9.49E−02	Regeneration	14304	79	9	1
4.98E−02	9.64E−02	Vitamin metabolic process	14304	81	9	1
4.98E−02	9.64E−02	Protein maturation by peptide bond cleavage	14304	81	9	1
5.11E−02	9.76E−02	Generation of neurons	14304	594	9	2
5.16E−02	9.84E−02	Positive regulation of cell development	14304	84	9	1
5.22E−02	9.85E−02	Cell-matrix adhesion	14304	85	9	1
5.22E−02	9.85E−02	Multicellular organismal homeostasis	14304	85	9	1
5.28E−02	9.90E−02	Regulation of ossification	14304	86	9	1
5.46E−02	1.02E−01	Regulation of metal ion transport	14304	89	9	1
5.46E−02	1.02E−01	Acute inflammatory response	14304	89	9	1
5.52E−02	1.02E−01	Defense response	14304	620	9	2
5.52E−02	1.02E−01	Regulation of inflammatory response	14304	90	9	1
5.79E−02	1.05E−01	Neurogenesis	14304	637	9	2
5.82E−02	1.05E−01	Lymphocyte differentiation	14304	95	9	1
5.82E−02	1.05E−01	Homeostasis of number of cells	14304	95	9	1
5.94E−02	1.07E−01	Regulation of intracellular transport	14304	97	9	1
6.12E−02	1.08E−01	Kidney development	14304	100	9	1
6.06E−02	1.08E−01	Cellular component organization	14304	2563	9	4
6.06E−02	1.08E−01	Cell-substrate adhesion	14304	99	9	1
6.06E−02	1.08E−01	Negative regulation of organelle organization	14304	99	9	1
6.12E−02	1.08E−01	Protein amino acid phosphorylation	14304	657	9	2
6.24E−02	1.09E−01	Response to vitamin	14304	102	9	1
6.30E−02	1.09E−01	Renal system development	14304	103	9	1
6.48E−02	1.11E−01	Regulation of ion transport	14304	106	9	1
6.54E−02	1.12E−01	Anatomical structure homeostasis	14304	107	9	1
6.71E−02	1.14E−01	Hormone metabolic process	14304	110	9	1
6.82E−02	1.15E−01	Cell death	14304	698	9	2
6.90E−02	1.16E−01	Death	14304	703	9	2
6.91E−02	1.16E−01	Primary metabolic process	14304	5286	9	6
7.25E−02	1.21E−01	T cell activation	14304	119	9	1
7.30E−02	1.21E−01	Positive regulation of protein amino acid phosphorylation	14304	120	9	1
7.32E−02	1.21E−01	Regulation of localization	14304	727	9	2
7.62E−02	1.24E−01	Biological regulation	14304	6942	9	7
7.66E−02	1.24E−01	One-carbon metabolic process	14304	126	9	1
7.71E−02	1.24E−01	Leukocyte differentiation	14304	127	9	1
7.76E−02	1.24E−01	Cell differentiation	14304	1668	9	3
7.77E−02	1.24E−01	Positive regulation of cell migration	14304	128	9	1
7.83E−02	1.25E−01	Regulation of synaptic transmission	14304	129	9	1
7.95E−02	1.26E−01	Mitochondrion organization	14304	131	9	1
7.95E−02	1.26E−01	Positive regulation of phosphorylation	14304	131	9	1
8.01E−02	1.26E−01	Regulation of membrane potential	14304	132	9	1
8.07E−02	1.27E−01	Regulation of homeostatic process	14304	133	9	1
8.12E−02	1.27E−01	Positive regulation of phosphorus metabolic process	14304	134	9	1
8.12E−02	1.27E−01	Positive regulation of phosphate metabolic process	14304	134	9	1
8.18E−02	1.28E−01	Homeostatic process	14304	774	9	2
8.30E−02	1.28E−01	Positive regulation of cellular component movement	14304	137	9	1
8.29E−02	1.28E−01	Cellular developmental process	14304	1714	9	3
8.24E−02	1.28E−01	Cell fate commitment	14304	136	9	1
8.30E−02	1.28E−01	Positive regulation of locomotion	14304	137	9	1
8.42E−02	1.29E−01	Regulation of transmission of nerve impulse	14304	139	9	1
8.40E−02	1.29E−01	Phosphorylation	14304	786	9	2
8.42E−02	1.29E−01	Lipid transport	14304	139	9	1
8.49E−02	1.30E−01	Regulation of developmental process	14304	791	9	2
8.59E−02	1.31E−01	Urogenital system development	14304	142	9	1
8.65E−02	1.31E−01	Regulation of cytoskeleton organization	14304	143	9	1
8.71E−02	1.32E−01	Response to light stimulus	14304	144	9	1
8.79E−02	1.32E−01	Reproductive process	14304	807	9	2
8.85E−02	1.32E−01	Reproduction	14304	810	9	2
9.00E−02	1.33E−01	Response to stress	14304	1773	9	3
9.00E−02	1.33E−01	Regulation of neurological system process	14304	149	9	1
9.11E−02	1.35E−01	Lipid localization	14304	151	9	1
9.23E−02	1.36E−01	Regulation of hormone levels	14304	153	9	1
9.66E−02	1.41E−01	Regulation of apoptosis	14304	852	9	2
9.69E−02	1.41E−01	Negative regulation of transport	14304	161	9	1
9.69E−02	1.41E−01	Regulation of defense response	14304	161	9	1
9.81E−02	1.42E−01	Regulation of programmed cell death	14304	860	9	2
9.89E−02	1.43E−01	Negative regulation of cellular process	14304	1844	9	3
9.95E−02	1.44E−01	Regulation of cell death	14304	867	9	2
1.01E−01	1.45E−01	Response to nutrient	14304	168	9	1
1.02E−01	1.47E−01	Regulation of neuron differentiation	14304	170	9	1
1.04E−01	1.49E−01	Negative regulation of multicellular organismal process	14304	174	9	1
1.06E−01	1.50E−01	Negative regulation of cellular component organization	14304	177	9	1
1.06E−01	1.50E−01	Axonogenesis	14304	177	9	1
1.10E−01	1.55E−01	Cellular calcium ion homeostasis	14304	184	9	1
1.11E−01	1.56E−01	Lymphocyte activation	14304	186	9	1
1.14E−01	1.58E−01	Calcium ion homeostasis	14304	191	9	1
1.14E−01	1.58E−01	Cell morphogenesis involved in neuron differentiation	14304	191	9	1
1.14E−01	1.58E−01	Regulation of response to external stimulus	14304	191	9	1
1.14E−01	1.59E−01	Positive regulation of macromolecule metabolic process	14304	941	9	2
1.16E−01	1.60E−01	Phosphate metabolic process	14304	949	9	2
1.16E−01	1.60E−01	Phosphorus metabolic process	14304	949	9	2
1.16E−01	1.60E−01	Cellular metal ion homeostasis	14304	195	9	1
1.18E−01	1.61E−01	Neuron projection morphogenesis	14304	199	9	1
1.19E−01	1.61E−01	Metabolic process	14304	5957	9	6
1.19E−01	1.61E−01	Regulation of binding	14304	200	9	1
1.20E−01	1.62E−01	Positive regulation of cellular metabolic process	14304	966	9	2
1.22E−01	1.64E−01	Metal ion homeostasis	14304	205	9	1
1.24E−01	1.66E−01	Regulation of neurogenesis	14304	209	9	1
1.28E−01	1.69E−01	Response to radiation	14304	216	9	1
1.28E−01	1.69E−01	Regulation of cell migration	14304	216	9	1
1.33E−01	1.74E−01	Cellular di-, tri-valent inorganic cation homeostasis	14304	225	9	1
1.34E−01	1.75E−01	Regulation of nervous system development	14304	227	9	1
1.36E−01	1.78E−01	Positive regulation of protein modification process	14304	231	9	1
1.37E−01	1.78E−01	Cell projection morphogenesis	14304	233	9	1
1.37E−01	1.78E−01	Hemopoiesis	14304	233	9	1
1.37E−01	1.78E−01	Leukocyte activation	14304	233	9	1
1.40E−01	1.81E−01	Regulation of molecular function	14304	1062	9	2
1.41E−01	1.81E−01	Regulation of cellular component movement	14304	239	9	1
1.41E−01	1.81E−01	Regulation of macromolecule metabolic process	14304	3377	9	4
1.42E−01	1.81E−01	Cell morphogenesis involved in differentiation	14304	241	9	1
1.42E−01	1.81E−01	Regulation of locomotion	14304	241	9	1
1.41E−01	1.81E−01	Di-, tri-valent inorganic cation homeostasis	14304	240	9	1
1.43E−01	1.82E−01	Response to nutrient levels	14304	243	9	1
1.44E−01	1.83E−01	Cell part morphogenesis	14304	245	9	1
1.47E−01	1.85E−01	Regulation of cell development	14304	250	9	1
1.47E−01	1.86E−01	Cellular cation homeostasis	14304	251	9	1
1.50E−01	1.88E−01	Positive regulation of cell differentiation	14304	255	9	1
1.50E−01	1.88E−01	Positive regulation of biological process	14304	2208	9	3
1.52E−01	1.90E−01	Hemopoietic or lymphoid organ development	14304	259	9	1
1.54E−01	1.93E−01	Response to extracellular stimulus	14304	264	9	1
1.60E−01	1.99E−01	Immune system development	14304	275	9	1
1.60E−01	1.99E−01	Cell activation	14304	275	9	1
1.61E−01	1.99E−01	Positive regulation of signal transduction	14304	276	9	1
1.63E−01	2.01E−01	Regulation of primary metabolic process	14304	3554	9	4
1.64E−01	2.01E−01	Positive regulation of signaling process	14304	281	9	1
1.66E−01	2.03E−01	Cation homeostasis	14304	285	9	1
1.68E−01	2.06E−01	Positive regulation of cellular protein metabolic process	14304	290	9	1
1.76E−01	2.14E−01	Regulation of cellular localization	14304	305	9	1
1.79E−01	2.17E−01	Regulation of biological process	14304	6553	9	6
1.81E−01	2.19E−01	Regulation of system process	14304	313	9	1
1.81E−01	2.19E−01	Cell morphogenesis	14304	314	9	1
1.82E−01	2.19E−01	Inflammatory response	14304	315	9	1
1.84E−01	2.20E−01	Regulation of response to stress	14304	319	9	1
1.84E−01	2.21E−01	System development	14304	2422	9	3
1.85E−01	2.21E−01	Gene expression	14304	1262	9	2
1.86E−01	2.21E−01	Post-translational protein modification	14304	1266	9	2
1.98E−01	2.34E−01	Positive regulation of developmental process	14304	347	9	1
2.01E−01	2.36E−01	Cellular component morphogenesis	14304	352	9	1
2.10E−01	2.46E−01	Cellular ion homeostasis	14304	370	9	1
2.11E−01	2.46E−01	Small molecule metabolic process	14304	1370	9	2
2.11E−01	2.46E−01	Transport	14304	2577	9	3
2.13E−01	2.47E−01	Regulation of metabolic process	14304	3919	9	4
2.14E−01	2.47E−01	Organelle organization	14304	1382	9	2
2.13E−01	2.47E−01	Cellular chemical homeostasis	14304	376	9	1
2.13E−01	2.47E−01	Negative regulation of apoptosis	14304	376	9	1
2.15E−01	2.47E−01	Negative regulation of cell proliferation	14304	379	9	1
2.15E−01	2.47E−01	Positive regulation of signaling pathway	14304	380	9	1
2.16E−01	2.47E−01	Negative regulation of programmed cell death	14304	381	9	1
2.16E−01	2.48E−01	Protein metabolic process	14304	2609	9	3
2.17E−01	2.48E−01	Establishment of localization	14304	2611	9	3
2.20E−01	2.51E−01	Negative regulation of cell death	14304	389	9	1
2.25E−01	2.56E−01	Anatomical structure development	14304	2656	9	3
2.28E−01	2.60E−01	Ion homeostasis	14304	406	9	1
2.32E−01	2.63E−01	Positive regulation of cell communication	14304	413	9	1
2.42E−01	2.74E−01	Cell proliferation	14304	434	9	1
2.48E−01	2.78E−01	Protein modification process	14304	1525	9	2
2.58E−01	2.87E−01	Cellular homeostasis	14304	466	9	1
2.68E−01	2.98E−01	Macromolecule modification	14304	1606	9	2
2.74E−01	3.05E−01	Regulation of gene expression	14304	2928	9	3
2.83E−01	3.13E−01	Multicellular organismal development	14304	2972	9	3
2.84E−01	3.14E−01	Multicellular organismal process	14304	4376	9	4
2.85E−01	3.15E−01	Localization	14304	2984	9	3
2.85E−01	3.15E−01	Regulation of response to stimulus	14304	524	9	1
2.98E−01	3.28E−01	Response to external stimulus	14304	551	9	1
2.99E−01	3.29E−01	Regulation of cell differentiation	14304	553	9	1
3.14E−01	3.44E−01	Organ development	14304	1792	9	2
3.29E−01	3.58E−01	Cellular response to stress	14304	619	9	1
3.33E−01	3.62E−01	Developmental process	14304	3235	9	3
3.41E−01	3.69E−01	Oxidation reduction	14304	647	9	1
3.44E−01	3.72E−01	Regulation of cellular process	14304	6224	9	5
3.49E−01	3.76E−01	Cellular process	14304	9369	9	7
3.49E−01	3.76E−01	Intracellular transport	14304	665	9	1
3.54E−01	3.81E−01	Positive regulation of nitrogen compound metabolic process	14304	677	9	1
3.66E−01	3.94E−01	Positive regulation of cellular process	14304	2004	9	2
3.69E−01	3.95E−01	Biological adhesion	14304	712	9	1
3.68E−01	3.95E−01	Cell adhesion	14304	711	9	1
3.88E−01	4.14E−01	Cellular metabolic process	14304	4989	9	4
3.94E−01	4.19E−01	Regulation of signal transduction	14304	773	9	1
3.95E−01	4.20E−01	Cellular catabolic process	14304	776	9	1
3.96E−01	4.20E−01	Regulation of signaling process	14304	778	9	1
4.02E−01	4.24E−01	Cellular protein metabolic process	14304	2152	9	2
4.23E−01	4.44E−01	Regulation of cell proliferation	14304	848	9	1
4.30E−01	4.50E−01	Establishment of localization in cell	14304	865	9	1
4.31E−01	4.50E−01	Regulation of cellular metabolic process	14304	3736	9	3
4.48E−01	4.67E−01	Cellular component assembly	14304	913	9	1
4.61E−01	4.80E−01	Immune system process	14304	948	9	1
4.71E−01	4.90E−01	Cellular localization	14304	977	9	1
4.75E−01	4.93E−01	Cellular response to stimulus	14304	987	9	1
4.80E−01	4.98E−01	Regulation of signaling pathway	14304	1003	9	1
4.81E−01	4.98E−01	Catabolic process	14304	1006	9	1
4.85E−01	5.01E−01	Macromolecule metabolic process	14304	4015	9	3
4.91E−01	5.07E−01	Cellular component biogenesis	14304	1035	9	1
5.17E−01	5.33E−01	Macromolecule localization	14304	1111	9	1
5.31E−01	5.47E−01	Regulation of cell communication	14304	1154	9	1
5.51E−01	5.66E−01	Anatomical structure morphogenesis	14304	1218	9	1
5.67E−01	5.81E−01	Regulation of macromolecule biosynthetic process	14304	2877	9	2
5.97E−01	6.11E−01	Regulation of cellular biosynthetic process	14304	3021	9	2
6.01E−01	6.14E−01	Regulation of nitrogen compound metabolic process	14304	3040	9	2
6.02E−01	6.14E−01	Regulation of biosynthetic process	14304	3045	9	2
6.88E−01	6.99E−01	Cellular macromolecule metabolic process	14304	3507	9	2
7.57E−01	7.65E−01	Cellular nitrogen compound metabolic process	14304	2078	9	1
7.77E−01	7.82E−01	Nitrogen compound metabolic process	14304	2196	9	1
1	1	Biological_process	14304	14304	9	9
Note: N_:the total number of genes in the reference set; n_:the number of genes in the reference set annotated in GO class; X_: the total number of genes in your cluster; x_:the number of genes in your cluster annotated in GO class

## Sheet: Biological f. Nocodazol
TableS1	Biological function of nocodazol subnetwork
P value	Adjusted P value	Biological function of Nocodazol	N_nocodFB	n_nocodFB	X_nocodFB	x_nocodFB
7.49E−12	5.37E−09	Response to chemical stimulus	14299	1465	49	24
1.01E−11	5.37E−09	Phosphorus metabolic process	14299	949	49	20
1.01E−11	5.37E−09	Phosphate metabolic process	14299	949	49	20
2.42E−11	8.81E−09	Protein amino acid phosphorylation	14299	657	49	17
2.76E−11	8.81E−09	Post-translational protein modification	14299	1266	49	22
3.99E−11	1.06E−08	Phosphorylation	14299	786	49	18
1.04E−09	2.36E−07	Protein modification process	14299	1526	49	22
1.39E−09	2.78E−07	Signal transduction	14299	1878	49	24
1.59E−09	2.82E−07	Cellular response to stimulus	14299	986	49	18
2.77E−09	4.42E−07	Macromolecule modification	14299	1607	49	22
3.99E−09	5.30E−07	Signaling process	14299	2157	49	25
3.99E−09	5.30E−07	Signal transmission	14299	2157	49	25
6.46E−09	7.36E−07	Positive regulation of biological process	14299	2207	49	25
6.29E−09	7.36E−07	Response to inorganic substance	14299	238	49	10
1.09E−08	1.15E−06	Anatomical structure development	14299	2653	49	27
1.26E−08	1.26E−06	Response to drug	14299	256	49	10
1.52E−08	1.42E−06	Response to organic substance	14299	869	49	16
2.37E−08	2.10E−06	Regulation of cell cycle	14299	446	49	12
3.69E−08	2.94E−06	Regulation of molecular function	14299	1061	49	17
3.62E−08	2.94E−06	Response to organic cyclic substance	14299	149	49	8
4.45E−08	3.08E−06	Response to metal ion	14299	153	49	8
4.42E−08	3.08E−06	Anatomical structure morphogenesis	14299	1218	49	18
4.06E−08	3.08E−06	Protein metabolic process	14299	2610	49	26
5.19E−08	3.45E−06	Regulation of biological quality	14299	1542	49	20
8.75E−08	5.36E−06	Regulation of apoptosis	14299	852	49	15
8.74E−08	5.36E−06	Regulation of localization	14299	727	49	14
9.96E−08	5.66E−06	Response to stress	14299	1773	49	21
1.03E−07	5.66E−06	Cellular response to stress	14299	619	49	13
9.89E−08	5.66E−06	Regulation of programmed cell death	14299	860	49	15
1.10E−07	5.84E−06	Regulation of cell death	14299	867	49	15
1.19E−07	5.91E−06	Cellular protein metabolic process	14299	2153	49	23
1.18E−07	5.91E−06	Organ development	14299	1790	49	21
1.31E−07	6.32E−06	Intracellular signaling pathway	14299	1157	49	17
1.73E−07	8.13E−06	Developmental process	14299	3229	49	28
2.19E−07	9.72E−06	System development	14299	2419	49	24
2.19E−07	9.72E−06	Positive regulation of apoptosis	14299	442	49	11
2.35E−07	1.01E−05	Positive regulation of programmed cell death	14299	445	49	11
2.57E−07	1.08E−05	Positive regulation of cell death	14299	449	49	11
2.78E−07	1.12E−05	Regulation of cellular protein metabolic process	14299	559	49	12
2.80E−07	1.12E−05	Negative regulation of calcium ion transport	14299	17	49	4
3.19E−07	1.24E−05	Regulation of homeostatic process	14299	133	49	7
4.03E−07	1.53E−05	Signaling	14299	3130	49	27
4.64E−07	1.72E−05	Intracellular signal transduction	14299	833	49	14
5.42E−07	1.96E−05	Response to stimulus	14299	3632	49	29
5.85E−07	2.03E−05	Multicellular organismal development	14299	2966	49	26
5.74E−07	2.03E−05	Aging	14299	145	49	7
6.51E−07	2.21E−05	Response to endogenous stimulus	14299	493	49	11
8.10E−07	2.69E−05	Positive regulation of cellular process	14299	2004	49	21
8.87E−07	2.88E−05	Cellular metabolic process	14299	4990	49	34
9.63E−07	3.06E−05	Regulation of transport	14299	513	49	11
9.78E−07	3.06E−05	Primary metabolic process	14299	5287	49	35
1.08E−06	3.31E−05	Regulation of protein metabolic process	14299	635	49	12
1.64E−06	4.85E−05	Cell cycle checkpoint	14299	107	49	6
1.64E−06	4.85E−05	Response to cytokine stimulus	14299	107	49	6
1.72E−06	4.99E−05	Negative regulation of ion transport	14299	26	49	4
1.76E−06	5.00E−05	Signaling pathway	14299	2099	49	21
1.97E−06	5.50E−05	Response to hormone stimulus	14299	441	49	10
2.09E−06	5.75E−05	Arginine catabolic process	14299	8	49	3
2.71E−06	7.33E−05	Response to toxin	14299	65	49	5
2.86E−06	7.53E−05	Cellular component organization	14299	2562	49	23
2.93E−06	7.53E−05	Cellular process	14299	9366	49	46
2.93E−06	7.53E−05	Blood vessel development	14299	265	49	8
3.22E−06	8.15E−05	Behavior	14299	466	49	10
3.65E−06	8.97E−05	Vasculature development	14299	273	49	8
3.66E−06	8.97E−05	Regulation of cell proliferation	14299	848	49	13
4.20E−06	1.01E−04	Negative regulation of biological process	14299	2020	49	20
4.46E−06	1.06E−04	Lipopolysaccharide-mediated signaling pathway	14299	10	49	3
4.58E−06	1.07E−04	Negative regulation of cellular process	14299	1844	49	19
4.82E−06	1.11E−04	Mitotic cell cycle	14299	380	49	9
5.17E−06	1.18E−04	Regulation of cellular process	14299	6219	49	37
5.34E−06	1.20E−04	System process	14299	1506	49	17
6.12E−06	1.32E−04	Nitric oxide biosynthetic process	14299	11	49	3
6.24E−06	1.32E−04	Metabolic process	14299	5958	49	36
5.99E−06	1.32E−04	Small gtpase mediated signal transduction	14299	292	49	8
6.29E−06	1.32E−04	Regulation of calcium ion transport	14299	77	49	5
6.29E−06	1.32E−04	Response to organic nitrogen	14299	77	49	5
7.60E−06	1.55E−04	Biological regulation	14299	6938	49	39
7.54E−06	1.55E−04	Regulation of catalytic activity	14299	906	49	13
8.11E−06	1.58E−04	Organelle organization	14299	1382	49	16
8.14E−06	1.58E−04	Nitric oxide metabolic process	14299	12	49	3
8.14E−06	1.58E−04	Negative regulation of cyclin-dependent protein kinase activity	14299	12	49	3
7.92E−06	1.58E−04	Positive regulation of molecular function	14299	638	49	11
8.66E−06	1.66E−04	Multicellular organismal process	14299	4370	49	30
9.20E−06	1.75E−04	Blood vessel morphogenesis	14299	220	49	7
9.68E−06	1.82E−04	Multi-organism process	14299	785	49	12
1.04E−05	1.91E−04	Induction of apoptosis	14299	315	49	8
1.05E−05	1.91E−04	Regulation of developmental process	14299	791	49	12
1.07E−05	1.91E−04	Induction of programmed cell death	14299	316	49	8
1.06E−05	1.91E−04	Arginine metabolic process	14299	13	49	3
1.09E−05	1.92E−04	Cell cycle	14299	794	49	12
1.28E−05	2.23E−04	Regulation of metal ion transport	14299	89	49	5
1.30E−05	2.23E−04	Nuclear division	14299	232	49	7
1.30E−05	2.23E−04	Mitosis	14299	232	49	7
1.41E−05	2.39E−04	Response to external stimulus	14299	551	49	10
1.43E−05	2.40E−04	Cell cycle phase	14299	435	49	9
1.58E−05	2.62E−04	M phase of mitotic cell cycle	14299	239	49	7
1.62E−05	2.66E−04	Cellular macromolecule metabolic process	14299	3508	49	26
1.66E−05	2.71E−04	Organelle fission	14299	241	49	7
1.74E−05	2.80E−04	Negative regulation of transport	14299	161	49	6
1.87E−05	2.92E−04	Reproductive structure development	14299	163	49	6
1.84E−05	2.92E−04	Cell death	14299	698	49	11
1.85E−05	2.92E−04	Macromolecule metabolic process	14299	4016	49	28
1.97E−05	3.05E−04	Death	14299	703	49	11
2.05E−05	3.15E−04	Response to cadmium ion	14299	16	49	3
2.20E−05	3.33E−04	Regulation of biological process	14299	6549	49	37
2.49E−05	3.74E−04	Cellular response to lipopolysaccharide	14299	17	49	3
2.63E−05	3.92E−04	Positive regulation of metabolic process	14299	1018	49	13
2.70E−05	3.98E−04	Regulation of mitotic cell cycle	14299	174	49	6
2.92E−05	4.27E−04	Mitotic cell cycle checkpoint	14299	52	49	4
3.00E−05	4.34E−04	Regulation of ion transport	14299	106	49	5
3.44E−05	4.95E−04	Induction of apoptosis in response to chemical stimulus	14299	3	49	2
3.53E−05	5.02E−04	Glutamine family amino acid catabolic process	14299	19	49	3
3.59E−05	5.06E−04	Negative regulation of molecular function	14299	374	49	8
3.66E−05	5.11E−04	Anatomical structure formation involved in morphogenesis	14299	375	49	8
3.73E−05	5.16E−04	Negative regulation of apoptosis	14299	376	49	8
3.91E−05	5.37E−04	Ras protein signal transduction	14299	112	49	5
4.09E−05	5.50E−04	Negative regulation of programmed cell death	14299	381	49	8
4.14E−05	5.50E−04	G2/m transition dna damage checkpoint	14299	20	49	3
4.08E−05	5.50E−04	Learning or memory	14299	113	49	5
4.14E−05	5.50E−04	Cellular response to molecule of bacterial origin	14299	20	49	3
4.25E−05	5.60E−04	Response to estrogen stimulus	14299	114	49	5
4.31E−05	5.63E−04	Regulation of multicellular organismal process	14299	1067	49	13
4.62E−05	5.99E−04	Response to lipopolysaccharide	14299	116	49	5
4.74E−05	6.09E−04	Negative regulation of cell death	14299	389	49	8
4.82E−05	6.10E−04	Dna damage checkpoint	14299	59	49	4
4.82E−05	6.10E−04	Release of cytochrome c from mitochondria	14299	21	49	3
5.15E−05	6.47E−04	Regulation of cyclin-dependent protein kinase activity	14299	60	49	4
5.38E−05	6.70E−04	Response to dna damage stimulus	14299	396	49	8
5.56E−05	6.87E−04	Regulation of vasodilation	14299	22	49	3
5.87E−05	7.16E−04	Response to uv	14299	62	49	4
5.89E−05	7.16E−04	Regulation of binding	14299	200	49	6
6.06E−05	7.26E−04	Reproductive developmental process	14299	295	49	7
6.05E−05	7.26E−04	Tube morphogenesis	14299	201	49	6
6.19E−05	7.36E−04	Response to abiotic stimulus	14299	404	49	8
6.25E−05	7.38E−04	Dna integrity checkpoint	14299	63	49	4
6.73E−05	7.89E−04	Negative regulation of catalytic activity	14299	300	49	7
6.87E−05	7.94E−04	Induction of programmed cell death in response to chemical stimulus	14299	4	49	2
6.87E−05	7.94E−04	Negative regulation of calcium ion transport into cytosol	14299	4	49	2
7.12E−05	8.17E−04	Response to molecule of bacterial origin	14299	127	49	5
7.39E−05	8.42E−04	Positive regulation of cell migration	14299	128	49	5
7.55E−05	8.54E−04	Positive regulation of cellular metabolic process	14299	966	49	12
8.25E−05	9.26E−04	G2/m transition checkpoint	14299	25	49	3
8.40E−05	9.34E−04	Cell differentiation	14299	1667	49	16
8.44E−05	9.34E−04	Regulation of ubiquitin-protein ligase activity involved in mitotic cell cycle	14299	68	49	4
8.79E−05	9.66E−04	Regulation of system process	14299	313	49	7
9.01E−05	9.84E−04	Regulation of cell migration	14299	216	49	6
1.02E−04	1.10E−03	Positive regulation of locomotion	14299	137	49	5
1.02E−04	1.10E−03	Positive regulation of cellular component movement	14299	137	49	5
1.13E−04	1.20E−03	Apoptosis	14299	567	49	9
1.13E−04	1.20E−03	Response to steroid hormone stimulus	14299	225	49	6
1.14E−04	1.21E−03	Protein localization to kinetochore	14299	5	49	2
1.15E−04	1.21E−03	Interspecies interaction between organisms	14299	327	49	7
1.16E−04	1.21E−03	Cellular developmental process	14299	1713	49	16
1.25E−04	1.29E−03	Regulation of metabolic process	14299	3917	49	26
1.29E−04	1.31E−03	Response to light stimulus	14299	144	49	5
1.30E−04	1.31E−03	Response to ethanol	14299	76	49	4
1.30E−04	1.31E−03	Apoptotic mitochondrial changes	14299	29	49	3
1.29E−04	1.31E−03	Programmed cell death	14299	577	49	9
1.30E−04	1.31E−03	Response to bacterium	14299	231	49	6
1.38E−04	1.37E−03	Cell cycle process	14299	582	49	9
1.44E−04	1.42E−03	Regulation of calcium ion transport into cytosol	14299	30	49	3
1.50E−04	1.48E−03	Positive regulation of cell proliferation	14299	459	49	8
1.57E−04	1.53E−03	Regulation of cellular component movement	14299	239	49	6
1.57E−04	1.53E−03	Cellular response to organic substance	14299	239	49	6
1.66E−04	1.55E−03	Regulation of cellular metabolic process	14299	3734	49	25
1.67E−04	1.55E−03	Positive regulation of developmental process	14299	347	49	7
1.64E−04	1.55E−03	Regulation of locomotion	14299	241	49	6
1.66E−04	1.55E−03	Rhythmic process	14299	152	49	5
1.67E−04	1.55E−03	Regulation of ubiquitin-protein ligase activity	14299	81	49	4
1.66E−04	1.55E−03	Angiogenesis	14299	152	49	5
1.64E−04	1.55E−03	Posttranscriptional regulation of gene expression	14299	241	49	6
1.75E−04	1.62E−03	Multicellular organismal response to stress	14299	32	49	3
1.79E−04	1.65E−03	M phase	14299	351	49	7
1.83E−04	1.68E−03	Female sex differentiation	14299	83	49	4
1.92E−04	1.74E−03	Regulation of ligase activity	14299	84	49	4
1.92E−04	1.74E−03	Regulation of cell-matrix adhesion	14299	33	49	3
1.93E−04	1.74E−03	Regulation of dna binding	14299	157	49	5
1.99E−04	1.76E−03	Response to oxygen levels	14299	158	49	5
1.99E−04	1.76E−03	Regulation of cellular component biogenesis	14299	158	49	5
1.99E−04	1.76E−03	Response to other organism	14299	357	49	7
2.01E−04	1.77E−03	Multicellular organismal homeostasis	14299	85	49	4
2.09E−04	1.83E−03	Cellular component assembly	14299	913	49	11
2.31E−04	2.01E−03	Regulation of protein modification process	14299	366	49	7
2.39E−04	2.05E−03	Regulation of hydrogen peroxide metabolic process	14299	7	49	2
2.39E−04	2.05E−03	Regulation of respiratory burst	14299	7	49	2
2.39E−04	2.05E−03	Positive regulation of synaptic transmission, glutamatergic	14299	7	49	2
2.44E−04	2.08E−03	Homeostatic process	14299	774	49	10
2.69E−04	2.28E−03	Response to extracellular stimulus	14299	264	49	6
2.72E−04	2.30E−03	Positive regulation of macromolecule metabolic process	14299	941	49	11
2.84E−04	2.38E−03	Dna damage response, signal transduction	14299	93	49	4
2.86E−04	2.39E−03	Negative regulation of cell proliferation	14299	379	49	7
3.28E−04	2.73E−03	Negative regulation of cell cycle	14299	176	49	5
3.34E−04	2.76E−03	Regulation of blood pressure	14299	97	49	4
3.55E−04	2.91E−03	Positive regulation of multicellular organismal process	14299	278	49	6
3.75E−04	3.03E−03	Negative regulation of protein kinase activity	14299	100	49	4
3.73E−04	3.03E−03	Blood circulation	14299	181	49	5
3.73E−04	3.03E−03	Circulatory system process	14299	181	49	5
3.90E−04	3.14E−03	Cellular response to chemical stimulus	14299	399	49	7
4.08E−04	3.23E−03	B cell homeostasis	14299	9	49	2
4.05E−04	3.23E−03	Cation homeostasis	14299	285	49	6
4.08E−04	3.23E−03	Response to arsenic	14299	9	49	2
4.34E−04	3.41E−03	Response to peptide hormone stimulus	14299	187	49	5
4.33E−04	3.41E−03	Ion homeostasis	14299	406	49	7
4.44E−04	3.47E−03	Positive regulation of cellular protein metabolic process	14299	290	49	6
4.54E−04	3.49E−03	Regulation of smooth muscle cell proliferation	14299	44	49	3
4.51E−04	3.49E−03	Negative regulation of kinase activity	14299	105	49	4
4.54E−04	3.49E−03	Memory	14299	44	49	3
4.78E−04	3.64E−03	Calcium ion homeostasis	14299	191	49	5
4.78E−04	3.64E−03	Regulation of response to external stimulus	14299	191	49	5
4.85E−04	3.68E−03	Anatomical structure homeostasis	14299	107	49	4
5.02E−04	3.77E−03	Induction of apoptosis by extracellular signals	14299	108	49	4
5.04E−04	3.77E−03	Tube development	14299	297	49	6
5.01E−04	3.77E−03	Gland development	14299	193	49	5
5.09E−04	3.77E−03	Elevation of cytosolic calcium ion concentration involved in g-protein signaling coupled to ip3 second messenger	14299	10	49	2
5.09E−04	3.77E−03	Response to hyperoxia	14299	10	49	2
5.18E−04	3.82E−03	Response to amine stimulus	14299	46	49	3
5.29E−04	3.88E−03	Positive regulation of catalytic activity	14299	553	49	8
5.41E−04	3.95E−03	Regulation of anatomical structure morphogenesis	14299	301	49	6
5.57E−04	4.05E−03	Negative regulation of transferase activity	14299	111	49	4
5.96E−04	4.32E−03	Developmental growth	14299	113	49	4
6.00E−04	4.33E−03	Positive regulation of protein metabolic process	14299	307	49	6
6.14E−04	4.40E−03	Cellular component biogenesis	14299	1035	49	11
6.20E−04	4.40E−03	Regulation of cell-substrate junction assembly	14299	11	49	2
6.20E−04	4.40E−03	Regulation of focal adhesion assembly	14299	11	49	2
6.20E−04	4.40E−03	Response to exogenous dsrna	14299	11	49	2
6.24E−04	4.40E−03	Cellular response to biotic stimulus	14299	49	49	3
6.59E−04	4.63E−03	Metal ion homeostasis	14299	205	49	5
6.75E−04	4.72E−03	Cell division	14299	314	49	6
7.00E−04	4.84E−03	Locomotion	14299	440	49	7
7.02E−04	4.84E−03	Vascular process in circulatory system	14299	51	49	3
7.02E−04	4.84E−03	Glutamine family amino acid metabolic process	14299	51	49	3
7.43E−04	5.06E−03	Regulation of myeloid cell apoptosis	14299	12	49	2
7.43E−04	5.06E−03	G1/s transition of mitotic cell cycle	14299	52	49	3
7.43E−04	5.06E−03	Regulation of synaptic transmission, dopaminergic	14299	12	49	2
7.70E−04	5.20E−03	Regulation of protein ubiquitination	14299	121	49	4
7.68E−04	5.20E−03	Response to biotic stimulus	14299	447	49	7
8.19E−04	5.51E−03	Response to insulin stimulus	14299	123	49	4
8.30E−04	5.51E−03	Negative regulation of phosphorylation	14299	54	49	3
8.30E−04	5.51E−03	Regulation of cell-substrate adhesion	14299	54	49	3
8.30E−04	5.51E−03	Tissue remodeling	14299	54	49	3
8.34E−04	5.52E−03	Response to radiation	14299	216	49	5
8.76E−04	5.68E−03	Regulation of potassium ion transport	14299	13	49	2
8.76E−04	5.68E−03	Prostaglandin biosynthetic process	14299	13	49	2
8.76E−04	5.68E−03	Positive regulation of macrophage derived foam cell differentiation	14299	13	49	2
8.76E−04	5.68E−03	Prostanoid biosynthetic process	14299	13	49	2
8.76E−04	5.68E−03	Behavioral fear response	14299	13	49	2
8.88E−04	5.73E−03	Tissue development	14299	750	49	9
9.72E−04	6.24E−03	Regulation of synaptic plasticity	14299	57	49	3
1.02E−03	6.47E−03	Negative regulation of phosphate metabolic process	14299	58	49	3
1.02E−03	6.47E−03	Positive regulation of vasodilation	14299	14	49	2
1.02E−03	6.47E−03	Behavioral defense response	14299	14	49	2
1.02E−03	6.47E−03	Negative regulation of phosphorus metabolic process	14299	58	49	3
1.04E−03	6.53E−03	Mitochondrion organization	14299	131	49	4
1.08E−03	6.79E−03	Cellular component movement	14299	474	49	7
1.22E−03	7.65E−03	Negative regulation of protein modification process	14299	137	49	4
1.24E−03	7.73E−03	T cell differentiation	14299	62	49	3
1.26E−03	7.83E−03	Cell development	14299	632	49	8
1.30E−03	7.97E−03	Response to estradiol stimulus	14299	63	49	3
1.30E−03	7.97E−03	Tissue homeostasis	14299	63	49	3
1.30E−03	7.97E−03	Anaphase-promoting complex-dependent proteasomal ubiquitin-dependent protein catabolic process	14299	63	49	3
1.34E−03	8.11E−03	Regulation of oxygen and reactive oxygen species metabolic process	14299	16	49	2
1.33E−03	8.11E−03	Di-, tri-valent inorganic cation homeostasis	14299	240	49	5
1.34E−03	8.11E−03	Neuron apoptosis	14299	16	49	2
1.36E−03	8.18E−03	Positive regulation of ubiquitin-protein ligase activity involved in mitotic cell cycle	14299	64	49	3
1.36E−03	8.18E−03	Response to heat	14299	64	49	3
1.40E−03	8.37E−03	Urogenital system development	14299	142	49	4
1.41E−03	8.42E−03	Response to nutrient levels	14299	243	49	5
1.42E−03	8.43E−03	Oxygen and reactive oxygen species metabolic process	14299	65	49	3
1.42E−03	8.43E−03	Response to hydrogen peroxide	14299	65	49	3
1.45E−03	8.53E−03	Intracellular protein kinase cascade	14299	364	49	6
1.45E−03	8.53E−03	Signal transmission via phosphorylation event	14299	364	49	6
1.47E−03	8.64E−03	Reproductive process	14299	806	49	9
1.49E−03	8.65E−03	Response to hexose stimulus	14299	66	49	3
1.49E−03	8.65E−03	Response to monosaccharide stimulus	14299	66	49	3
1.51E−03	8.68E−03	Response to copper ion	14299	17	49	2
1.51E−03	8.68E−03	Reproduction	14299	809	49	9
1.51E−03	8.68E−03	Fear response	14299	17	49	2
1.51E−03	8.68E−03	Negative regulation of endocytosis	14299	17	49	2
1.55E−03	8.84E−03	Negative regulation of cell migration	14299	67	49	3
1.55E−03	8.84E−03	Female gamete generation	14299	67	49	3
1.58E−03	8.94E−03	Cellular ion homeostasis	14299	370	49	6
1.63E−03	9.19E−03	Cellular cation homeostasis	14299	251	49	5
1.67E−03	9.39E−03	Response to hypoxia	14299	149	49	4
1.70E−03	9.43E−03	T cell homeostasis	14299	18	49	2
1.71E−03	9.43E−03	Regulation of translation	14299	150	49	4
1.70E−03	9.43E−03	Ovulation	14299	18	49	2
1.70E−03	9.43E−03	Response to corticosterone stimulus	14299	18	49	2
1.70E−03	9.43E−03	Neuron death	14299	18	49	2
1.71E−03	9.43E−03	Cellular chemical homeostasis	14299	376	49	6
1.76E−03	9.65E−03	Cellular amino acid catabolic process	14299	70	49	3
1.76E−03	9.65E−03	Positive regulation of ubiquitin-protein ligase activity	14299	70	49	3
1.80E−03	9.85E−03	Regulation of phosphorylation	14299	518	49	7
1.88E−03	1.02E−02	Catabolic process	14299	1006	49	10
1.91E−03	1.02E−02	Negative regulation of locomotion	14299	72	49	3
1.91E−03	1.02E−02	Female gonad development	14299	72	49	3
1.90E−03	1.02E−02	Blastocyst formation	14299	19	49	2
1.91E−03	1.02E−02	Negative regulation of cellular component movement	14299	72	49	3
1.90E−03	1.02E−02	Regulation of synaptic transmission, glutamatergic	14299	19	49	2
1.93E−03	1.03E−02	Regulation of response to stimulus	14299	524	49	7
1.95E−03	1.04E−02	Positive regulation of nitrogen compound metabolic process	14299	677	49	8
1.99E−03	1.05E−02	Ovulation cycle process	14299	73	49	3
1.99E−03	1.05E−02	Positive regulation of ligase activity	14299	73	49	3
2.03E−03	1.07E−02	Chemical homeostasis	14299	529	49	7
2.07E−03	1.08E−02	Protein import into nucleus	14299	74	49	3
2.10E−03	1.09E−02	Regulation of long-term neuronal synaptic plasticity	14299	20	49	2
2.10E−03	1.09E−02	Peptidyl-threonine phosphorylation	14299	20	49	2
2.17E−03	1.13E−02	Neurological system process	14299	1208	49	11
2.24E−03	1.16E−02	Regulation of cellular component organization	14299	538	49	7
2.32E−03	1.18E−02	Prostanoid metabolic process	14299	21	49	2
2.32E−03	1.18E−02	Prostaglandin metabolic process	14299	21	49	2
2.32E−03	1.18E−02	Negative regulation of homeostatic process	14299	21	49	2
2.33E−03	1.18E−02	Regulation of phosphorus metabolic process	14299	542	49	7
2.33E−03	1.18E−02	Regulation of phosphate metabolic process	14299	542	49	7
2.32E−03	1.18E−02	Nuclear import	14299	77	49	3
2.35E−03	1.19E−02	Locomotory behavior	14299	273	49	5
2.40E−03	1.21E−02	Development of primary female sexual characteristics	14299	78	49	3
2.40E−03	1.21E−02	Response to carbohydrate stimulus	14299	78	49	3
2.49E−03	1.24E−02	Gland morphogenesis	14299	79	49	3
2.49E−03	1.24E−02	Regeneration	14299	79	49	3
2.54E−03	1.25E−02	Modification of morphology or physiology of other organism involved in symbiotic interaction	14299	22	49	2
2.54E−03	1.25E−02	Activation of pro-apoptotic gene products	14299	22	49	2
2.54E−03	1.25E−02	Response to mineralocorticoid stimulus	14299	22	49	2
2.54E−03	1.25E−02	Blood vessel remodeling	14299	22	49	2
2.54E−03	1.25E−02	Regulation of systemic arterial blood pressure by hormone	14299	22	49	2
2.58E−03	1.26E−02	Cell projection assembly	14299	80	49	3
2.58E−03	1.26E−02	Ovulation cycle	14299	80	49	3
2.58E−03	1.26E−02	Amine catabolic process	14299	80	49	3
2.66E−03	1.29E−02	Cell migration	14299	281	49	5
2.78E−03	1.35E−02	Peptidyl-threonine modification	14299	23	49	2
2.87E−03	1.38E−02	Positive regulation of cellular biosynthetic process	14299	720	49	8
2.97E−03	1.42E−02	Regulation of muscle system process	14299	84	49	3
2.97E−03	1.42E−02	Phosphoinositide-mediated signaling	14299	84	49	3
2.99E−03	1.43E−02	Sex differentiation	14299	175	49	4
3.03E−03	1.44E−02	Negative regulation of synaptic transmission	14299	24	49	2
3.12E−03	1.48E−02	Regulation of immune system process	14299	424	49	6
3.15E−03	1.49E−02	Positive regulation of biosynthetic process	14299	731	49	8
3.17E−03	1.50E−02	Response to reactive oxygen species	14299	86	49	3
3.28E−03	1.53E−02	Positive regulation of endothelial cell migration	14299	25	49	2
3.28E−03	1.53E−02	Lymphocyte homeostasis	14299	25	49	2
3.28E−03	1.53E−02	Positive regulation of response to external stimulus	14299	87	49	3
3.28E−03	1.53E−02	Endothelial cell migration	14299	25	49	2
3.43E−03	1.54E−02	Cd4-positive or cd8-positive, alpha-beta t cell lineage commitment	14299	1	49	1
3.43E−03	1.54E−02	Cochlear nucleus development	14299	1	49	1
3.43E−03	1.54E−02	Leading edge cell differentiation	14299	1	49	1
3.43E−03	1.54E−02	Regulation of fibroblast growth factor production	14299	1	49	1
3.43E−03	1.54E−02	Phosphatidylinositol catabolic process	14299	1	49	1
3.43E−03	1.54E−02	Positive regulation of neuron maturation	14299	1	49	1
3.43E−03	1.54E−02	Regulation of muscle hyperplasia	14299	1	49	1
3.43E−03	1.54E−02	Cd8-positive, alpha-beta t cell lineage commitment	14299	1	49	1
3.43E−03	1.54E−02	Regulation of neuron maturation	14299	1	49	1
3.43E−03	1.54E−02	Negative regulation of muscle hyperplasia	14299	1	49	1
3.43E−03	1.54E−02	Negative regulation of cellular ph reduction	14299	1	49	1
3.43E−03	1.54E−02	Positive regulation of fibroblast growth factor production	14299	1	49	1
3.43E−03	1.54E−02	Positive regulation of skeletal muscle fiber development	14299	1	49	1
3.43E−03	1.54E−02	Regulation of nitrogen utilization	14299	1	49	1
3.50E−03	1.57E−02	Cell proliferation	14299	434	49	6
3.55E−03	1.58E−02	Positive regulation of synaptic transmission	14299	26	49	2
3.55E−03	1.58E−02	Endocrine process	14299	26	49	2
3.55E−03	1.58E−02	Regulation of macrophage derived foam cell differentiation	14299	26	49	2
3.58E−03	1.58E−02	Cellular calcium ion homeostasis	14299	184	49	4
3.58E−03	1.58E−02	Cognition	14299	918	49	9
3.58E−03	1.58E−02	Response to oxidative stress	14299	184	49	4
3.60E−03	1.58E−02	Branching morphogenesis of a tube	14299	90	49	3
3.82E−03	1.66E−02	Response to axon injury	14299	27	49	2
3.82E−03	1.66E−02	Response to dsrna	14299	27	49	2
3.82E−03	1.66E−02	Renal system process	14299	27	49	2
3.82E−03	1.66E−02	Regulation of systemic arterial blood pressure mediated by a chemical signal	14299	27	49	2
3.82E−03	1.66E−02	Response to acid	14299	27	49	2
3.95E−03	1.70E−02	Positive regulation of dna binding	14299	93	49	3
3.95E−03	1.70E−02	Protein localization in nucleus	14299	93	49	3
4.09E−03	1.76E−02	Regulation of cell activation	14299	191	49	4
4.11E−03	1.76E−02	Regulation of viral reproduction	14299	28	49	2
4.11E−03	1.76E−02	Negative regulation of transmission of nerve impulse	14299	28	49	2
4.20E−03	1.78E−02	Lymphocyte differentiation	14299	95	49	3
4.20E−03	1.78E−02	Positive regulation of protein ubiquitination	14299	95	49	3
4.22E−03	1.79E−02	Positive regulation of gene expression	14299	603	49	7
4.28E−03	1.80E−02	Localization of cell	14299	314	49	5
4.28E−03	1.80E−02	Cell motility	14299	314	49	5
4.32E−03	1.82E−02	Cellular response to extracellular stimulus	14299	96	49	3
4.40E−03	1.84E−02	Positive regulation of smooth muscle cell proliferation	14299	29	49	2
4.40E−03	1.84E−02	Cellular metal ion homeostasis	14299	195	49	4
4.40E−03	1.84E−02	Positive regulation of transmission of nerve impulse	14299	29	49	2
4.45E−03	1.85E−02	Response to glucocorticoid stimulus	14299	97	49	3
4.45E−03	1.85E−02	Cellular response to external stimulus	14299	97	49	3
4.52E−03	1.87E−02	Cellular catabolic process	14299	776	49	8
4.58E−03	1.89E−02	Response to temperature stimulus	14299	98	49	3
4.58E−03	1.89E−02	Developmental maturation	14299	98	49	3
4.73E−03	1.94E−02	Negative regulation of cellular protein metabolic process	14299	199	49	4
4.95E−03	2.03E−02	Cellular homeostasis	14299	466	49	6
5.01E−03	2.04E−02	Neuron development	14299	326	49	5
5.02E−03	2.04E−02	Protein import into nucleus, translocation	14299	31	49	2
5.02E−03	2.04E−02	Negative regulation of neurological system process	14299	31	49	2
5.02E−03	2.04E−02	Positive regulation of neurological system process	14299	31	49	2
5.12E−03	2.07E−02	Interphase of mitotic cell cycle	14299	102	49	3
5.34E−03	2.15E−02	Leukocyte homeostasis	14299	32	49	2
5.34E−03	2.15E−02	Regulation of b cell proliferation	14299	32	49	2
5.40E−03	2.17E−02	Response to corticosteroid stimulus	14299	104	49	3
5.53E−03	2.21E−02	Growth	14299	208	49	4
5.68E−03	2.26E−02	Positive regulation of dna replication	14299	33	49	2
5.68E−03	2.26E−02	Icosanoid biosynthetic process	14299	33	49	2
5.70E−03	2.26E−02	Interphase	14299	106	49	3
5.76E−03	2.28E−02	Epithelium development	14299	337	49	5
5.91E−03	2.34E−02	Negative regulation of protein metabolic process	14299	212	49	4
6.02E−03	2.37E−02	Synapse assembly	14299	34	49	2
6.02E−03	2.37E−02	Sensory perception of pain	14299	34	49	2
6.84E−03	2.38E−02	Nuclear membrane organization	14299	2	49	1
6.84E−03	2.38E−02	Regulation of integrin activation	14299	2	49	1
6.84E−03	2.38E−02	Positive regulation of integrin activation	14299	2	49	1
6.84E−03	2.38E−02	Jun phosphorylation	14299	2	49	1
6.84E−03	2.38E−02	Cellular response to mycophenolic acid	14299	2	49	1
6.84E−03	2.38E−02	Cellular response to heparin	14299	2	49	1
6.84E−03	2.38E−02	Response to mycophenolic acid	14299	2	49	1
6.84E−03	2.38E−02	Cytolysis by symbiont of host cells	14299	2	49	1
6.84E−03	2.38E−02	Hemolysis by symbiont of host erythrocytes	14299	2	49	1
6.84E−03	2.38E−02	Hemolysis of cells in other organism involved in symbiotic interaction	14299	2	49	1
6.84E−03	2.38E−02	Negative regulation of retinal cell programmed cell death	14299	2	49	1
6.65E−03	2.38E−02	Positive regulation of nucleobase, nucleoside, nucleotide and nucleic acid metabolic process	14299	656	49	7
6.84E−03	2.38E−02	Modification by symbiont of host cellular component	14299	2	49	1
6.84E−03	2.38E−02	Operant conditioning	14299	2	49	1
6.73E−03	2.38E−02	Unsaturated fatty acid biosynthetic process	14299	36	49	2
6.84E−03	2.38E−02	Cytolysis of cells of another organism	14299	2	49	1
6.84E−03	2.38E−02	Modification of structure of other organism involved in symbiotic interaction	14299	2	49	1
6.84E−03	2.38E−02	Modification by symbiont of host cell membrane	14299	2	49	1
6.84E−03	2.38E−02	Renin-angiotensin regulation of aldosterone production	14299	2	49	1
6.84E−03	2.38E−02	Positive regulation of rna polymerase ii transcriptional preinitiation complex assembly	14299	2	49	1
6.84E−03	2.38E−02	Negative regulation of mitochondrial depolarization	14299	2	49	1
6.84E−03	2.38E−02	Negative regulation of osteoblast proliferation	14299	2	49	1
6.84E−03	2.38E−02	Maintenance of mitochondrion location	14299	2	49	1
6.84E−03	2.38E−02	Modification by symbiont of host structure	14299	2	49	1
6.84E−03	2.38E−02	Cytosine metabolic process	14299	2	49	1
6.63E−03	2.38E−02	Elevation of cytosolic calcium ion concentration	14299	112	49	3
6.84E−03	2.38E−02	Glial cell apoptosis	14299	2	49	1
6.84E−03	2.38E−02	Peptide or protein carboxyl-terminal blocking	14299	2	49	1
6.84E−03	2.38E−02	C-terminal protein amino acid methylation	14299	2	49	1
6.84E−03	2.38E−02	Positive regulation of guanylate cyclase activity	14299	2	49	1
6.84E−03	2.38E−02	Cellular response to lithium ion	14299	2	49	1
6.84E−03	2.38E−02	Modification by organism of cell membrane in other organism involved in symbiotic interaction	14299	2	49	1
6.84E−03	2.38E−02	Hemolysis of cells in other organism	14299	2	49	1
6.84E−03	2.38E−02	Transcription initiation from rna polymerase i promoter	14299	2	49	1
6.84E−03	2.38E−02	Smooth muscle hyperplasia	14299	2	49	1
6.37E−03	2.38E−02	Regulation of neuronal synaptic plasticity	14299	35	49	2
6.73E−03	2.38E−02	Organ regeneration	14299	36	49	2
6.84E−03	2.38E−02	Nuclear translocation of mapk	14299	2	49	1
6.84E−03	2.38E−02	Negative regulation of muscle adaptation	14299	2	49	1
6.84E−03	2.38E−02	Disruption by symbiont of host cells	14299	2	49	1
6.84E−03	2.38E−02	Positive regulation of synaptic plasticity	14299	2	49	1
6.15E−03	2.38E−02	Positive regulation of binding	14299	109	49	3
6.84E−03	2.38E−02	Killing by symbiont of host cells	14299	2	49	1
6.84E−03	2.38E−02	Cytolysis of cells in other organism involved in symbiotic interaction	14299	2	49	1
6.84E−03	2.38E−02	Nuclear fragmentation involved in apoptotic nuclear change	14299	2	49	1
6.37E−03	2.38E−02	Calcium-mediated signaling	14299	35	49	2
6.84E−03	2.38E−02	Cellular response to potassium ion starvation	14299	2	49	1
6.37E−03	2.38E−02	Cell aging	14299	35	49	2
6.84E−03	2.38E−02	Modification of cellular component in other organism involved in symbiotic interaction	14299	2	49	1
6.84E−03	2.38E−02	Response to aluminum ion	14299	2	49	1
6.84E−03	2.38E−02	Nonassociative learning	14299	2	49	1
6.84E−03	2.38E−02	Positive regulation of nad(p)h oxidase activity	14299	2	49	1
6.84E−03	2.38E−02	Sensitization	14299	2	49	1
6.73E−03	2.38E−02	Regulation of vasoconstriction	14299	36	49	2
6.94E−03	2.40E−02	Positive regulation of cellular component organization	14299	222	49	4
7.10E−03	2.45E−02	Prostate gland development	14299	37	49	2
7.27E−03	2.51E−02	Cellular di-, tri-valent inorganic cation homeostasis	14299	225	49	4
7.48E−03	2.54E−02	Response to protein stimulus	14299	117	49	3
7.48E−03	2.54E−02	Regulation of systemic arterial blood pressure	14299	38	49	2
7.48E−03	2.54E−02	Blastocyst development	14299	38	49	2
7.40E−03	2.54E−02	Protein complex assembly	14299	507	49	6
7.48E−03	2.54E−02	Protein import	14299	117	49	3
7.40E−03	2.54E−02	Protein complex biogenesis	14299	507	49	6
7.48E−03	2.54E−02	Regulation of growth	14299	359	49	5
7.66E−03	2.59E−02	Carboxylic acid catabolic process	14299	118	49	3
7.66E−03	2.59E−02	Organic acid catabolic process	14299	118	49	3
7.83E−03	2.64E−02	Cell projection organization	14299	363	49	5
7.84E−03	2.64E−02	T cell activation	14299	119	49	3
7.86E−03	2.64E−02	Oogenesis	14299	39	49	2
7.96E−03	2.67E−02	Positive regulation of protein modification process	14299	231	49	4
7.96E−03	2.67E−02	Second-messenger-mediated signaling	14299	231	49	4
8.20E−03	2.74E−02	Morphogenesis of a branching structure	14299	121	49	3
8.20E−03	2.74E−02	Hemopoiesis	14299	233	49	4
8.26E−03	2.75E−02	Negative regulation of protein amino acid phosphorylation	14299	40	49	2
8.37E−03	2.78E−02	Regulation of protein kinase activity	14299	369	49	5
8.39E−03	2.78E−02	Cytosolic calcium ion homeostasis	14299	122	49	3
8.45E−03	2.79E−02	Actin cytoskeleton organization	14299	235	49	4
8.66E−03	2.85E−02	Regulation of blood vessel size	14299	41	49	2
8.66E−03	2.85E−02	Positive regulation of inflammatory response	14299	41	49	2
8.66E−03	2.85E−02	Regulation of tube size	14299	41	49	2
8.94E−03	2.93E−02	Regulation of hydrolase activity	14299	375	49	5
9.08E−03	2.95E−02	Regulation of endothelial cell migration	14299	42	49	2
9.08E−03	2.95E−02	Hair cycle process	14299	42	49	2
9.08E−03	2.95E−02	Molting cycle process	14299	42	49	2
9.08E−03	2.95E−02	Hair follicle development	14299	42	49	2
9.36E−03	3.04E−02	Leukocyte differentiation	14299	127	49	3
9.50E−03	3.06E−02	Cellular response to starvation	14299	43	49	2
9.50E−03	3.06E−02	Positive regulation of intracellular protein transport	14299	43	49	2
9.50E−03	3.06E−02	Positive regulation of angiogenesis	14299	43	49	2
9.56E−03	3.08E−02	Gonad development	14299	128	49	3
1.02E−02	3.12E−02	Positive regulation of multi-organism process	14299	3	49	1
1.02E−02	3.12E−02	Apoptosis in response to endoplasmic reticulum stress	14299	3	49	1
1.02E−02	3.12E−02	Regulation of guanylate cyclase activity	14299	3	49	1
1.02E−02	3.12E−02	Response to heparin	14299	3	49	1
1.02E−02	3.12E−02	Regulation of blood vessel size by renin-angiotensin	14299	3	49	1
1.02E−02	3.12E−02	Negative regulation of activated t cell proliferation	14299	3	49	1
9.74E−03	3.12E−02	Regulation of kinase activity	14299	383	49	5
1.02E−02	3.12E−02	Salivary gland cavitation	14299	3	49	1
1.02E−02	3.12E−02	Negative regulation of synaptic transmission, dopaminergic	14299	3	49	1
1.02E−02	3.12E−02	Positive regulation of pigment cell differentiation	14299	3	49	1
9.93E−03	3.12E−02	Molting cycle	14299	44	49	2
1.02E−02	3.12E−02	Cyclooxygenase pathway	14299	3	49	1
1.02E−02	3.12E−02	Negative regulation of circadian sleep/wake cycle, sleep	14299	3	49	1
9.77E−03	3.12E−02	Regulation of synaptic transmission	14299	129	49	3
1.02E−02	3.12E−02	Maintenance of organelle location	14299	3	49	1
1.02E−02	3.12E−02	Glucose import	14299	3	49	1
1.02E−02	3.12E−02	Positive regulation of killing of cells of another organism	14299	3	49	1
1.02E−02	3.12E−02	Innate immune response in mucosa	14299	3	49	1
1.02E−02	3.12E−02	Negative regulation of phagocytosis	14299	3	49	1
9.93E−03	3.12E−02	Hair cycle	14299	44	49	2
1.02E−02	3.12E−02	Tube lumen cavitation	14299	3	49	1
1.02E−02	3.12E−02	Positive regulation of melanocyte differentiation	14299	3	49	1
1.02E−02	3.12E−02	Negative regulation of circadian rhythm	14299	3	49	1
1.00E−02	3.12E−02	Regulation of primary metabolic process	14299	3553	49	20
1.02E−02	3.12E−02	Positive regulation of t cell receptor signaling pathway	14299	3	49	1
1.02E−02	3.12E−02	Conditioned taste aversion	14299	3	49	1
1.02E−02	3.12E−02	Regulation of growth rate	14299	3	49	1
1.02E−02	3.12E−02	Mucosal immune response	14299	3	49	1
1.02E−02	3.12E−02	Renal control of peripheral vascular resistance involved in regulation of systemic arterial blood pressure	14299	3	49	1
1.04E−02	3.14E−02	Protein amino acid dephosphorylation	14299	132	49	3
1.04E−02	3.14E−02	Regulation of membrane potential	14299	132	49	3
1.04E−02	3.14E−02	Cell surface receptor linked signaling pathway	14299	1280	49	10
1.04E−02	3.14E−02	Protein polymerization	14299	45	49	2
1.04E−02	3.15E−02	Actin filament-based process	14299	250	49	4
1.08E−02	3.24E−02	Positive regulation of intracellular transport	14299	46	49	2
1.08E−02	3.24E−02	Activation of phospholipase c activity by g-protein coupled receptor protein signaling pathway coupled to ip3 second messenger	14299	46	49	2
1.08E−02	3.24E−02	Ovarian follicle development	14299	46	49	2
1.11E−02	3.32E−02	Regulation of cell differentiation	14299	553	49	6
1.12E−02	3.33E−02	Positive regulation of cell differentiation	14299	255	49	4
1.11E−02	3.33E−02	Macromolecular complex subunit organization	14299	724	49	7
1.13E−02	3.34E−02	Cell fate commitment	14299	136	49	3
1.13E−02	3.34E−02	Regulation of transcription regulator activity	14299	136	49	3
1.13E−02	3.34E−02	Regulation of transcription factor activity	14299	136	49	3
1.14E−02	3.36E−02	Regulation of transferase activity	14299	398	49	5
1.17E−02	3.46E−02	Regulation of cell cycle process	14299	138	49	3
1.18E−02	3.47E−02	Hemopoietic or lymphoid organ development	14299	259	49	4
1.20E−02	3.50E−02	Proteasomal ubiquitin-dependent protein catabolic process	14299	139	49	3
1.20E−02	3.50E−02	Regulation of transmission of nerve impulse	14299	139	49	3
1.20E−02	3.50E−02	Proteasomal protein catabolic process	14299	139	49	3
1.22E−02	3.57E−02	Positive regulation of homeostatic process	14299	49	49	2
1.36E−02	3.68E−02	Regulation of killing of cells of another organism	14299	4	49	1
1.27E−02	3.68E−02	Positive regulation of immune system process	14299	265	49	4
1.27E−02	3.68E−02	Small molecule catabolic process	14299	265	49	4
1.32E−02	3.68E−02	Positive regulation of response to stimulus	14299	268	49	4
1.34E−02	3.68E−02	Dephosphorylation	14299	145	49	3
1.36E−02	3.68E−02	Cerebral cortex gabaergic interneuron development	14299	4	49	1
1.36E−02	3.68E−02	Regulation of sister chromatid cohesion	14299	4	49	1
1.36E−02	3.68E−02	Regulation of nad(p)h oxidase activity	14299	4	49	1
1.36E−02	3.68E−02	Phosphorylated carbohydrate dephosphorylation	14299	4	49	1
1.36E−02	3.68E−02	Development of primary sexual characteristics	14299	146	49	3
1.36E−02	3.68E−02	Long term synaptic depression	14299	4	49	1
1.36E−02	3.68E−02	Regulation of protein heterodimerization activity	14299	4	49	1
1.36E−02	3.68E−02	Positive regulation of lamellipodium assembly	14299	4	49	1
1.36E−02	3.68E−02	Regulation of osteoblast proliferation	14299	4	49	1
1.36E−02	3.68E−02	Positive regulation of estrogen receptor signaling pathway	14299	4	49	1
1.32E−02	3.68E−02	Regulation of muscle organ development	14299	51	49	2
1.32E−02	3.68E−02	Positive regulation of cell communication	14299	413	49	5
1.27E−02	3.68E−02	Regulation of striated muscle tissue development	14299	50	49	2
1.36E−02	3.68E−02	Positive regulation of steroid hormone receptor signaling pathway	14299	4	49	1
1.36E−02	3.68E−02	Smooth muscle adaptation	14299	4	49	1
1.36E−02	3.68E−02	Regulation of prostaglandin biosynthetic process	14299	4	49	1
1.27E−02	3.68E−02	Regulation of macromolecule metabolic process	14299	3377	49	19
1.32E−02	3.68E−02	Regulation of b cell activation	14299	51	49	2
1.36E−02	3.68E−02	Positive regulation by host of viral transcription	14299	4	49	1
1.36E−02	3.68E−02	Lysosomal lumen acidification	14299	4	49	1
1.36E−02	3.68E−02	Substrate-independent telencephalic tangential interneuron migration	14299	4	49	1
1.36E−02	3.68E−02	Interneuron migration from the subpallium to the cortex	14299	4	49	1
1.36E−02	3.68E−02	Inositol phosphate dephosphorylation	14299	4	49	1
1.36E−02	3.68E−02	Positive regulation of cell migration involved in sprouting angiogenesis	14299	4	49	1
1.32E−02	3.68E−02	Positive regulation of lipid metabolic process	14299	51	49	2
1.36E−02	3.68E−02	Glycerophospholipid catabolic process	14299	4	49	1
1.36E−02	3.68E−02	Phosphoinositide dephosphorylation	14299	4	49	1
1.36E−02	3.68E−02	Nuclear transport	14299	146	49	3
1.36E−02	3.68E−02	Positive regulation of monocyte differentiation	14299	4	49	1
1.36E−02	3.68E−02	Positive regulation of developmental pigmentation	14299	4	49	1
1.36E−02	3.68E−02	Vagina development	14299	4	49	1
1.36E−02	3.68E−02	Regulation of cellular respiration	14299	4	49	1
1.34E−02	3.68E−02	Nucleocytoplasmic transport	14299	145	49	3
1.27E−02	3.68E−02	Icosanoid metabolic process	14299	50	49	2
1.36E−02	3.68E−02	Response to l-ascorbic acid	14299	4	49	1
1.36E−02	3.68E−02	Positive regulation of prostaglandin biosynthetic process	14299	4	49	1
1.36E−02	3.68E−02	Positive regulation of skeletal muscle tissue development	14299	4	49	1
1.36E−02	3.68E−02	Cerebral cortex gabaergic interneuron migration	14299	4	49	1
1.36E−02	3.68E−02	Substrate-independent telencephalic tangential migration	14299	4	49	1
1.36E−02	3.68E−02	Dopamine transport	14299	4	49	1
1.36E−02	3.68E−02	Dentate gyrus development	14299	4	49	1
1.37E−02	3.68E−02	Induction of apoptosis by intracellular signals	14299	52	49	2
1.41E−02	3.80E−02	Regulation of cell adhesion	14299	148	49	3
1.42E−02	3.81E−02	Unsaturated fatty acid metabolic process	14299	53	49	2
1.44E−02	3.85E−02	Regulation of neurological system process	14299	149	49	3
1.44E−02	3.85E−02	Immune system development	14299	275	49	4
1.47E−02	3.91E−02	Cell junction assembly	14299	54	49	2
1.47E−02	3.91E−02	Circadian rhythm	14299	54	49	2
1.47E−02	3.91E−02	Neuromuscular process	14299	54	49	2
1.49E−02	3.96E−02	Cellular protein complex assembly	14299	151	49	3
1.49E−02	3.96E−02	Protein localization in organelle	14299	151	49	3
1.52E−02	4.02E−02	Learning	14299	55	49	2
1.52E−02	4.02E−02	Response to alkaloid	14299	55	49	2
1.53E−02	4.04E−02	Regulation of cell communication	14299	1154	49	9
1.54E−02	4.05E−02	Generation of neurons	14299	594	49	6
1.57E−02	4.14E−02	Symbiosis, encompassing mutualism through parasitism	14299	56	49	2
1.59E−02	4.17E−02	Cellular protein localization	14299	433	49	5
1.68E−02	4.20E−02	Positive regulation of cyclase activity	14299	58	49	2
1.63E−02	4.20E−02	Response to starvation	14299	57	49	2
1.62E−02	4.20E−02	Small molecule metabolic process	14299	1370	49	10
1.70E−02	4.20E−02	Positive regulation of antigen receptor-mediated signaling pathway	14299	5	49	1
1.70E−02	4.20E−02	Mitotic cell cycle g2/m transition dna damage checkpoint	14299	5	49	1
1.70E−02	4.20E−02	Positive regulation of focal adhesion assembly	14299	5	49	1
1.70E−02	4.20E−02	Negative regulation of focal adhesion assembly	14299	5	49	1
1.70E−02	4.20E−02	Cellular response to fatty acid	14299	5	49	1
1.70E−02	4.20E−02	Regulation of lamellipodium assembly	14299	5	49	1
1.70E−02	4.20E−02	Positive regulation of potassium ion transport	14299	5	49	1
1.68E−02	4.20E−02	Regulation of cell shape	14299	58	49	2
1.70E−02	4.20E−02	B cell lineage commitment	14299	5	49	1
1.63E−02	4.20E−02	Cellular macromolecule localization	14299	436	49	5
1.70E−02	4.20E−02	T cell lineage commitment	14299	5	49	1
1.70E−02	4.20E−02	Long-term synaptic potentiation	14299	5	49	1
1.70E−02	4.20E−02	Negative regulation of potassium ion transport	14299	5	49	1
1.70E−02	4.20E−02	Regulation of pigment cell differentiation	14299	5	49	1
1.65E−02	4.20E−02	Regulation of lymphocyte activation	14299	157	49	3
1.70E−02	4.20E−02	Pons development	14299	5	49	1
1.70E−02	4.20E−02	Positive regulation of phospholipase a2 activity	14299	5	49	1
1.70E−02	4.20E−02	Positive regulation of rho protein signal transduction	14299	5	49	1
1.68E−02	4.20E−02	Regulation of protein stability	14299	58	49	2
1.70E−02	4.20E−02	Regulation of cell migration involved in sprouting angiogenesis	14299	5	49	1
1.68E−02	4.20E−02	Cardiac muscle tissue development	14299	58	49	2
1.70E−02	4.20E−02	Thelarche	14299	5	49	1
1.70E−02	4.20E−02	Activation of phospholipase c activity by dopamine receptor signaling pathway	14299	5	49	1
1.70E−02	4.20E−02	Mammary gland branching involved in thelarche	14299	5	49	1
1.70E−02	4.20E−02	Regulation of cellular ph reduction	14299	5	49	1
1.70E−02	4.20E−02	Transcription from rna polymerase i promoter	14299	5	49	1
1.70E−02	4.20E−02	Cellular response to indole-3-methanol	14299	5	49	1
1.70E−02	4.20E−02	Regulation of melanocyte differentiation	14299	5	49	1
1.70E−02	4.20E−02	Response to lipoprotein stimulus	14299	5	49	1
1.70E−02	4.20E−02	Cd8-positive, alpha-beta t cell differentiation	14299	5	49	1
1.70E−02	4.20E−02	Response to indole-3-methanol	14299	5	49	1
1.70E−02	4.20E−02	G-protein signaling, coupled to cgmp nucleotide second messenger	14299	5	49	1
1.70E−02	4.20E−02	Organ or tissue specific immune response	14299	5	49	1
1.70E−02	4.20E−02	Negative regulation of myeloid cell apoptosis	14299	5	49	1
1.70E−02	4.20E−02	Negative regulation of protein amino acid autophosphorylation	14299	5	49	1
1.70E−02	4.20E−02	Regulation of systemic arterial blood pressure by endothelin	14299	5	49	1
1.71E−02	4.20E−02	Cellular localization	14299	977	49	8
1.72E−02	4.24E−02	Neuron differentiation	14299	442	49	5
1.74E−02	4.25E−02	Jnk cascade	14299	59	49	2
1.74E−02	4.25E−02	Central nervous system development	14299	443	49	5
1.74E−02	4.25E−02	Synapse organization	14299	59	49	2
1.74E−02	4.25E−02	Cellular component disassembly	14299	59	49	2
1.77E−02	4.32E−02	Cellular response to hormone stimulus	14299	161	49	3
1.79E−02	4.37E−02	Positive regulation of lyase activity	14299	60	49	2
1.82E−02	4.42E−02	Cytoskeleton organization	14299	448	49	5
1.91E−02	4.62E−02	Negative regulation of ubiquitin-protein ligase activity involved in mitotic cell cycle	14299	62	49	2
1.91E−02	4.62E−02	Negative regulation of cell activation	14299	62	49	2
1.91E−02	4.62E−02	Response to glucose stimulus	14299	62	49	2
1.98E−02	4.70E−02	Brain development	14299	303	49	4
2.04E−02	4.70E−02	Peristalsis	14299	6	49	1
2.04E−02	4.70E−02	Phospholipid dephosphorylation	14299	6	49	1
2.04E−02	4.70E−02	Positive regulation of muscle organ development	14299	6	49	1
2.04E−02	4.70E−02	Activation of adenylate cyclase activity by dopamine receptor signaling pathway	14299	6	49	1
2.04E−02	4.70E−02	Response to fructose stimulus	14299	6	49	1
2.03E−02	4.70E−02	Positive regulation of dna metabolic process	14299	64	49	2
2.01E−02	4.70E−02	Taxis	14299	169	49	3
2.01E−02	4.70E−02	Cellular response to endogenous stimulus	14299	169	49	3
1.98E−02	4.70E−02	Response to nutrient	14299	168	49	3
2.04E−02	4.70E−02	Positive regulation of transforming growth factor-beta production	14299	6	49	1
1.97E−02	4.70E−02	Positive regulation of phospholipase c activity	14299	63	49	2
1.97E−02	4.70E−02	Activation of phospholipase c activity	14299	63	49	2
2.04E−02	4.70E−02	Negative regulation of receptor-mediated endocytosis	14299	6	49	1
1.97E−02	4.70E−02	Stress-activated protein kinase signaling cascade	14299	63	49	2
2.04E−02	4.70E−02	Regulation of rna polymerase ii transcriptional preinitiation complex assembly	14299	6	49	1
1.98E−02	4.70E−02	Epithelial cell differentiation	14299	168	49	3
2.04E−02	4.70E−02	Positive regulation of striated muscle cell differentiation	14299	6	49	1
2.04E−02	4.70E−02	Regulation of phospholipase a2 activity	14299	6	49	1
2.04E−02	4.70E−02	Regulation of catecholamine uptake involved in synaptic transmission	14299	6	49	1
2.04E−02	4.70E−02	Regulation of dopamine uptake	14299	6	49	1
2.04E−02	4.70E−02	Regulation of neurotransmitter uptake	14299	6	49	1
1.98E−02	4.70E−02	Muscle system process	14299	168	49	3
2.04E−02	4.70E−02	Dna damage response, detection of dna damage	14299	6	49	1
2.04E−02	4.70E−02	Regulation of monocyte differentiation	14299	6	49	1
2.04E−02	4.70E−02	Response to folic acid	14299	6	49	1
2.04E−02	4.70E−02	Negative regulation of platelet activation	14299	6	49	1
2.04E−02	4.70E−02	Catecholamine transport	14299	6	49	1
2.04E−02	4.70E−02	Smad protein nuclear translocation	14299	6	49	1
2.04E−02	4.70E−02	Endoplasmic reticulum calcium ion homeostasis	14299	6	49	1
2.01E−02	4.70E−02	Chemotaxis	14299	169	49	3
2.04E−02	4.70E−02	Positive regulation of striated muscle tissue development	14299	6	49	1
2.04E−02	4.70E−02	Response to manganese ion	14299	6	49	1
2.07E−02	4.76E−02	Organ morphogenesis	14299	635	49	6
2.09E−02	4.80E−02	Regulation of protein import into nucleus	14299	65	49	2
2.10E−02	4.82E−02	Neurogenesis	14299	637	49	6
2.10E−02	4.82E−02	Regulation of protein localization	14299	172	49	3
2.11E−02	4.84E−02	Cellular amine metabolic process	14299	309	49	4
2.15E−02	4.90E−02	Negative regulation of ubiquitin-protein ligase activity	14299	66	49	2
2.15E−02	4.90E−02	Negative regulation of ligase activity	14299	66	49	2
2.17E−02	4.94E−02	Negative regulation of multicellular organismal process	14299	174	49	3
2.21E−02	5.03E−02	Positive regulation of phospholipase activity	14299	67	49	2
2.27E−02	5.15E−02	Negative regulation of cellular component organization	14299	177	49	3
2.30E−02	5.22E−02	Regulation of anatomical structure size	14299	317	49	4
2.37E−02	5.25E−02	Positive regulation of viral transcription	14299	7	49	1
2.37E−02	5.25E−02	Killing of cells in other organism involved in symbiotic interaction	14299	7	49	1
2.37E−02	5.25E−02	Modulation of transcription in other organism involved in symbiotic interaction	14299	7	49	1
2.37E−02	5.25E−02	Regulation of retinal cell programmed cell death	14299	7	49	1
2.37E−02	5.25E−02	Regulation of estrogen receptor signaling pathway	14299	7	49	1
2.37E−02	5.25E−02	Modulation by host of symbiont transcription	14299	7	49	1
2.37E−02	5.25E−02	Cellular response to lipid	14299	7	49	1
2.37E−02	5.25E−02	Positive t cell selection	14299	7	49	1
2.37E−02	5.25E−02	Modulation by host of viral transcription	14299	7	49	1
2.33E−02	5.25E−02	Regulation of leukocyte activation	14299	179	49	3
2.37E−02	5.25E−02	Disruption of cells of other organism involved in symbiotic interaction	14299	7	49	1
2.33E−02	5.25E−02	Regulation of behavior	14299	69	49	2
2.46E−02	5.43E−02	Regulation of phospholipase activity	14299	71	49	2
2.52E−02	5.56E−02	Cell junction organization	14299	72	49	2
2.52E−02	5.56E−02	Regulation of endocytosis	14299	72	49	2
2.56E−02	5.64E−02	Negative regulation of cell communication	14299	328	49	4
2.58E−02	5.64E−02	Mapkkk cascade	14299	186	49	3
2.58E−02	5.64E−02	Lymphocyte activation	14299	186	49	3
2.58E−02	5.64E−02	Epidermis development	14299	186	49	3
2.71E−02	5.71E−02	Development of secondary female sexual characteristics	14299	8	49	1
2.71E−02	5.71E−02	Cerebral cortex gabaergic interneuron differentiation	14299	8	49	1
2.66E−02	5.71E−02	Regulation of dna replication	14299	74	49	2
2.70E−02	5.71E−02	Positive regulation of macromolecule biosynthetic process	14299	675	49	6
2.71E−02	5.71E−02	Regulation of blood volume by renin-angiotensin	14299	8	49	1
2.71E−02	5.71E−02	Renal system process involved in regulation of systemic arterial blood pressure	14299	8	49	1
2.71E−02	5.71E−02	Regulation of cgmp biosynthetic process	14299	8	49	1
2.66E−02	5.71E−02	Positive regulation of lipase activity	14299	74	49	2
2.71E−02	5.71E−02	Macromolecular complex assembly	14299	676	49	6
2.71E−02	5.71E−02	Regulation of mitochondrial depolarization	14299	8	49	1
2.71E−02	5.71E−02	Neural nucleus development	14299	8	49	1
2.79E−02	5.85E−02	Cellular response to nutrient levels	14299	76	49	2
2.82E−02	5.92E−02	Macromolecule catabolic process	14299	503	49	5
2.85E−02	5.96E−02	Protein catabolic process	14299	339	49	4
2.93E−02	6.09E−02	Negative regulation of protein ubiquitination	14299	78	49	2
2.93E−02	6.09E−02	Phosphoinositide metabolic process	14299	78	49	2
3.04E−02	6.11E−02	Nuclear envelope organization	14299	9	49	1
3.04E−02	6.11E−02	Development of secondary sexual characteristics	14299	9	49	1
3.04E−02	6.11E−02	Cgmp-mediated signaling	14299	9	49	1
2.97E−02	6.11E−02	Reproductive process in a multicellular organism	14299	510	49	5
3.04E−02	6.11E−02	Modification by symbiont of host morphology or physiology	14299	9	49	1
2.97E−02	6.11E−02	Multicellular organism reproduction	14299	510	49	5
3.04E−02	6.11E−02	Regulation of transcription initiation from rna polymerase ii promoter	14299	9	49	1
3.04E−02	6.11E−02	Enzyme linked receptor protein signaling pathway	14299	346	49	4
3.00E−02	6.11E−02	Regulation of intracellular protein transport	14299	79	49	2
3.04E−02	6.11E−02	Pyrimidine base metabolic process	14299	9	49	1
3.04E−02	6.11E−02	Regulation of membrane depolarization	14299	9	49	1
3.04E−02	6.11E−02	Regulation of cgmp metabolic process	14299	9	49	1
3.02E−02	6.11E−02	Positive regulation of hydrolase activity	14299	198	49	3
3.14E−02	6.29E−02	Protein targeting	14299	201	49	3
3.18E−02	6.36E−02	Ectoderm development	14299	202	49	3
3.21E−02	6.39E−02	Regulation of nucleocytoplasmic transport	14299	82	49	2
3.28E−02	6.52E−02	Positive regulation of defense response	14299	83	49	2
3.38E−02	6.53E−02	Regulation of protein amino acid autophosphorylation	14299	10	49	1
3.38E−02	6.53E−02	Cellular response to metal ion	14299	10	49	1
3.33E−02	6.53E−02	Cellular macromolecular complex subunit organization	14299	356	49	4
3.38E−02	6.53E−02	Regulation of chromosome segregation	14299	10	49	1
3.38E−02	6.53E−02	Response to lithium ion	14299	10	49	1
3.38E−02	6.53E−02	Cellular response to inorganic substance	14299	10	49	1
3.43E−02	6.62E−02	Positive regulation of protein transport	14299	85	49	2
3.50E−02	6.74E−02	Fatty acid biosynthetic process	14299	86	49	2
3.58E−02	6.87E−02	Regulation of angiogenesis	14299	87	49	2
3.60E−02	6.89E−02	Cellular amino acid and derivative metabolic process	14299	365	49	4
3.70E−02	6.89E−02	Response to wounding	14299	541	49	5
3.71E−02	6.89E−02	Negative regulation of cell-matrix adhesion	14299	11	49	1
3.71E−02	6.89E−02	Consequence of signal transmission	14299	11	49	1
3.71E−02	6.89E−02	Regulation of transforming growth factor-beta production	14299	11	49	1
3.71E−02	6.89E−02	Positive regulation of fatty acid biosynthetic process	14299	11	49	1
3.71E−02	6.89E−02	Muscle adaptation	14299	11	49	1
3.71E−02	6.89E−02	Cerebral cortex neuron differentiation	14299	11	49	1
3.71E−02	6.89E−02	Regulation of developmental pigmentation	14299	11	49	1
3.71E−02	6.89E−02	Regulation of platelet activation	14299	11	49	1
3.71E−02	6.89E−02	Arachidonic acid metabolic process	14299	11	49	1
3.71E−02	6.89E−02	Negative regulation of behavior	14299	11	49	1
3.77E−02	7.00E−02	In utero embryonic development	14299	216	49	3
3.81E−02	7.05E−02	Regulation of inflammatory response	14299	90	49	2
3.81E−02	7.05E−02	Regulation of lipase activity	14299	90	49	2
3.81E−02	7.06E−02	Regulation of protein amino acid phosphorylation	14299	217	49	3
4.04E−02	7.32E−02	Phasic smooth muscle contraction	14299	12	49	1
4.04E−02	7.32E−02	Regulation of lymphocyte proliferation	14299	93	49	2
4.03E−02	7.32E−02	Regulation of cellular biosynthetic process	14299	3020	49	16
4.04E−02	7.32E−02	Circadian sleep/wake cycle process	14299	12	49	1
4.04E−02	7.32E−02	Regulation of circadian sleep/wake cycle, sleep	14299	12	49	1
3.99E−02	7.32E−02	Heart development	14299	221	49	3
4.04E−02	7.32E−02	Regulation of systemic arterial blood pressure by renin-angiotensin	14299	12	49	1
4.04E−02	7.32E−02	Glycerolipid catabolic process	14299	12	49	1
4.04E−02	7.32E−02	Regulation of circadian sleep/wake cycle	14299	12	49	1
4.04E−02	7.32E−02	Regulation of t cell receptor signaling pathway	14299	12	49	1
4.12E−02	7.44E−02	Regulation of protein complex assembly	14299	94	49	2
4.12E−02	7.44E−02	Regulation of mononuclear cell proliferation	14299	94	49	2
4.14E−02	7.48E−02	Immune system process	14299	948	49	7
4.20E−02	7.56E−02	Homeostasis of number of cells	14299	95	49	2
4.20E−02	7.56E−02	Regulation of leukocyte proliferation	14299	95	49	2
4.37E−02	7.63E−02	Regulation of activated t cell proliferation	14299	13	49	1
4.37E−02	7.63E−02	Circadian sleep/wake cycle	14299	13	49	1
4.30E−02	7.63E−02	Regulation of biosynthetic process	14299	3044	49	16
4.37E−02	7.63E−02	Modification by host of symbiont morphology or physiology	14299	13	49	1
4.36E−02	7.63E−02	Regulation of intracellular transport	14299	97	49	2
4.37E−02	7.63E−02	Positive regulation of blood vessel endothelial cell migration	14299	13	49	1
4.37E−02	7.63E−02	Intracellular ph reduction	14299	13	49	1
4.37E−02	7.63E−02	Mitochondrion localization	14299	13	49	1
4.37E−02	7.63E−02	Regulation of viral transcription	14299	13	49	1
4.34E−02	7.63E−02	Positive regulation of transcription from rna polymerase ii promoter	14299	388	49	4
4.27E−02	7.63E−02	Carboxylic acid metabolic process	14299	563	49	5
4.27E−02	7.63E−02	Oxoacid metabolic process	14299	563	49	5
4.37E−02	7.63E−02	Regulation of muscle adaptation	14299	13	49	1
4.41E−02	7.69E−02	Cellular amino acid metabolic process	14299	230	49	3
4.47E−02	7.78E−02	Organic acid metabolic process	14299	570	49	5
4.52E−02	7.86E−02	Regulation of cyclase activity	14299	99	49	2
4.55E−02	7.90E−02	Leukocyte activation	14299	233	49	3
4.69E−02	7.93E−02	Regulation of lyase activity	14299	101	49	2
4.60E−02	7.93E−02	Morphogenesis of a branching epithelium	14299	100	49	2
4.61E−02	7.93E−02	Positive regulation of transcription	14299	575	49	5
4.67E−02	7.93E−02	Cellular ketone metabolic process	14299	577	49	5
4.69E−02	7.93E−02	Ph reduction	14299	14	49	1
4.69E−02	7.93E−02	Regulation of antigen receptor-mediated signaling pathway	14299	14	49	1
4.77E−02	8.05E−02	Response to vitamin	14299	102	49	2
5.02E−02	8.27E−02	Circadian behavior	14299	15	49	1
4.95E−02	8.27E−02	Gamete generation	14299	405	49	4
5.02E−02	8.27E−02	Positive regulation of cell-matrix adhesion	14299	15	49	1
5.02E−02	8.27E−02	Branching involved in mammary gland duct morphogenesis	14299	15	49	1
5.02E−02	8.27E−02	Regulation of intracellular ph	14299	15	49	1
5.02E−02	8.27E−02	Alpha-beta t cell differentiation	14299	15	49	1
5.02E−02	8.27E−02	Monoamine transport	14299	15	49	1
5.07E−02	8.34E−02	Negative regulation of cellular metabolic process	14299	786	49	6
5.10E−02	8.37E−02	Amine metabolic process	14299	409	49	4
5.35E−02	8.67E−02	Response to fatty acid	14299	16	49	1
5.35E−02	8.67E−02	Negative regulation of cell-substrate adhesion	14299	16	49	1
5.35E−02	8.67E−02	Positive regulation of muscle cell differentiation	14299	16	49	1
5.35E−02	8.67E−02	T cell selection	14299	16	49	1
5.67E−02	9.08E−02	Positive regulation of viral reproduction	14299	17	49	1
5.67E−02	9.08E−02	Rhythmic behavior	14299	17	49	1
5.67E−02	9.08E−02	Regulation of cellular ph	14299	17	49	1
5.77E−02	9.22E−02	Cell communication	14299	812	49	6
6.00E−02	9.41E−02	Dopamine receptor signaling pathway	14299	18	49	1
5.99E−02	9.41E−02	G-protein signaling, coupled to cyclic nucleotide second messenger	14299	116	49	2
6.00E−02	9.41E−02	Phosphatidylinositol metabolic process	14299	18	49	1
6.00E−02	9.41E−02	Inositol metabolic process	14299	18	49	1
6.00E−02	9.41E−02	Interaction with symbiont	14299	18	49	1
6.00E−02	9.41E−02	Defense response	14299	620	49	5
6.14E−02	9.62E−02	Regulation of gene expression	14299	2928	49	15
6.22E−02	9.73E−02	Muscle structure development	14299	265	49	3
6.32E−02	9.79E−02	Killing of cells of another organism	14299	19	49	1
6.32E−02	9.79E−02	Regulation of steroid hormone receptor signaling pathway	14299	19	49	1
6.32E−02	9.79E−02	Regulation of fatty acid biosynthetic process	14299	19	49	1
6.32E−02	9.79E−02	Positive regulation of ras protein signal transduction	14299	19	49	1
6.32E−02	9.79E−02	Alpha-beta t cell activation	14299	19	49	1
6.38E−02	9.87E−02	Cellular macromolecule catabolic process	14299	441	49	4
6.46E−02	9.93E−02	Regulation of t cell activation	14299	121	49	2
6.46E−02	9.93E−02	Glycerophospholipid metabolic process	14299	121	49	2
6.46E−02	9.93E−02	Regulation of nucleotide biosynthetic process	14299	121	49	2
6.46E−02	9.93E−02	Regulation of cyclic nucleotide biosynthetic process	14299	121	49	2
6.46E−02	9.93E−02	Regulation of vesicle-mediated transport	14299	121	49	2
6.50E−02	9.97E−02	Positive regulation of transport	14299	270	49	3
6.64E−02	9.97E−02	Positive regulation of myeloid leukocyte differentiation	14299	20	49	1
6.64E−02	9.97E−02	Regulation of skeletal muscle fiber development	14299	20	49	1
6.64E−02	9.97E−02	Positive regulation of small gtpase mediated signal transduction	14299	20	49	1
6.64E−02	9.97E−02	Regulation of phagocytosis	14299	20	49	1
6.64E−02	9.97E−02	Telencephalon cell migration	14299	20	49	1
6.55E−02	9.97E−02	Striated muscle tissue development	14299	122	49	2
6.74E−02	1.01E−01	Regulation of cyclic nucleotide metabolic process	14299	124	49	2
6.79E−02	1.02E−01	Cell activation	14299	275	49	3
6.96E−02	1.03E−01	Organic alcohol transport	14299	21	49	1
6.93E−02	1.03E−01	Epithelial tube morphogenesis	14299	126	49	2
6.91E−02	1.03E−01	Ubiquitin-dependent protein catabolic process	14299	277	49	3
6.96E−02	1.03E−01	Regulation of receptor-mediated endocytosis	14299	21	49	1
6.96E−02	1.03E−01	Forebrain cell migration	14299	21	49	1
7.06E−02	1.04E−01	Localization	14299	2984	49	15
7.12E−02	1.05E−01	Regulation of cell projection organization	14299	128	49	2
7.28E−02	1.06E−01	Regulation of cell projection assembly	14299	22	49	1
7.22E−02	1.06E−01	Cyclic-nucleotide-mediated signaling	14299	129	49	2
7.28E−02	1.06E−01	Phospholipid catabolic process	14299	22	49	1
7.28E−02	1.06E−01	Mammary gland duct morphogenesis	14299	22	49	1
7.28E−02	1.06E−01	Positive regulation of cell killing	14299	22	49	1
7.21E−02	1.06E−01	Modification-dependent macromolecule catabolic process	14299	282	49	3
7.21E−02	1.06E−01	Modification-dependent protein catabolic process	14299	282	49	3
7.28E−02	1.06E−01	Regulation of blood vessel endothelial cell migration	14299	22	49	1
7.28E−02	1.06E−01	Cellular monovalent inorganic cation homeostasis	14299	22	49	1
7.31E−02	1.06E−01	Regulation of dna metabolic process	14299	130	49	2
7.34E−02	1.06E−01	Negative regulation of metabolic process	14299	864	49	6
7.41E−02	1.07E−01	Muscle tissue development	14299	131	49	2
7.44E−02	1.07E−01	Sexual reproduction	14299	465	49	4
7.60E−02	1.09E−01	Positive regulation of lipid biosynthetic process	14299	23	49	1
7.60E−02	1.09E−01	Nucleobase metabolic process	14299	23	49	1
7.60E−02	1.09E−01	Positive regulation of fatty acid metabolic process	14299	23	49	1
7.61E−02	1.09E−01	Regulation of lipid metabolic process	14299	133	49	2
7.76E−02	1.11E−01	Transcription, dna-dependent	14299	291	49	3
7.91E−02	1.12E−01	Negative regulation of blood coagulation	14299	24	49	1
7.91E−02	1.12E−01	Regulation of circadian rhythm	14299	24	49	1
7.91E−02	1.12E−01	Apoptotic nuclear change	14299	24	49	1
8.01E−02	1.13E−01	Rna biosynthetic process	14299	295	49	3
8.23E−02	1.15E−01	Very long-chain fatty acid metabolic process	14299	25	49	1
8.23E−02	1.15E−01	Hippocampus development	14299	25	49	1
8.23E−02	1.15E−01	Lysosome organization	14299	25	49	1
8.23E−02	1.15E−01	Regulation of neurotransmitter transport	14299	25	49	1
8.55E−02	1.18E−01	Negative regulation of t cell proliferation	14299	26	49	1
8.55E−02	1.18E−01	Salivary gland morphogenesis	14299	26	49	1
8.55E−02	1.18E−01	Negative regulation of coagulation	14299	26	49	1
8.55E−02	1.18E−01	Regulation of skeletal muscle tissue development	14299	26	49	1
8.65E−02	1.19E−01	Regulation of cellular localization	14299	305	49	3
8.72E−02	1.20E−01	Cellular aromatic compound metabolic process	14299	144	49	2
8.82E−02	1.21E−01	Regulation of protein transport	14299	145	49	2
8.86E−02	1.21E−01	Hexose transport	14299	27	49	1
8.86E−02	1.21E−01	Cellular component disassembly involved in apoptosis	14299	27	49	1
8.86E−02	1.21E−01	Regulation of striated muscle cell differentiation	14299	27	49	1
8.86E−02	1.21E−01	Glucose transport	14299	27	49	1
9.04E−02	1.23E−01	Proteolysis involved in cellular protein catabolic process	14299	311	49	3
9.14E−02	1.24E−01	Positive regulation of transcription, dna-dependent	14299	500	49	4
9.17E−02	1.24E−01	Smooth muscle contraction	14299	28	49	1
9.17E−02	1.24E−01	Regulation of cell killing	14299	28	49	1
9.17E−02	1.24E−01	Monosaccharide transport	14299	28	49	1
9.17E−02	1.24E−01	Positive regulation of oxidoreductase activity	14299	28	49	1
9.17E−02	1.24E−01	Salivary gland development	14299	28	49	1
9.24E−02	1.25E−01	Cellular protein catabolic process	14299	314	49	3
9.24E−02	1.25E−01	Regulation of cell morphogenesis	14299	149	49	2
9.38E−02	1.26E−01	Cellular macromolecular complex assembly	14299	316	49	3
9.45E−02	1.27E−01	Positive regulation of rna metabolic process	14299	506	49	4
9.58E−02	1.28E−01	Regulation of response to stress	14299	319	49	3
9.66E−02	1.29E−01	Regulation of establishment of protein localization	14299	153	49	2
9.71E−02	1.29E−01	Nervous system development	14299	1155	49	7
9.77E−02	1.30E−01	Muscle contraction	14299	154	49	2
9.80E−02	1.30E−01	Central nervous system neuron development	14299	30	49	1
9.80E−02	1.30E−01	Mammary gland morphogenesis	14299	30	49	1
1.00E−01	1.32E−01	Regulation of macromolecule biosynthetic process	14299	2877	49	14
1.01E−01	1.33E−01	Negative regulation of mononuclear cell proliferation	14299	31	49	1
1.01E−01	1.33E−01	Negative regulation of lymphocyte proliferation	14299	31	49	1
1.01E−01	1.33E−01	Negative regulation of leukocyte proliferation	14299	31	49	1
1.01E−01	1.33E−01	Nucleus organization	14299	31	49	1
1.01E−01	1.33E−01	Cellular nitrogen compound biosynthetic process	14299	327	49	3
1.02E−01	1.34E−01	Peptidyl-amino acid modification	14299	158	49	2
1.04E−01	1.36E−01	Positive regulation of protein complex assembly	14299	32	49	1
1.04E−01	1.36E−01	Extracellular structure organization	14299	160	49	2
1.04E−01	1.36E−01	Positive regulation of cell-substrate adhesion	14299	32	49	1
1.03E−01	1.36E−01	Proteolysis	14299	730	49	5
1.04E−01	1.36E−01	Cell killing	14299	32	49	1
1.05E−01	1.37E−01	Forebrain development	14299	161	49	2
1.05E−01	1.37E−01	Regulation of defense response	14299	161	49	2
1.07E−01	1.39E−01	Regulation of generation of precursor metabolites and energy	14299	33	49	1
1.07E−01	1.39E−01	Associative learning	14299	33	49	1
1.07E−01	1.39E−01	Organic acid biosynthetic process	14299	163	49	2
1.07E−01	1.39E−01	Carboxylic acid biosynthetic process	14299	163	49	2
1.10E−01	1.42E−01	Regulation of ph	14299	34	49	1
1.11E−01	1.42E−01	Glycerolipid metabolic process	14299	166	49	2
1.13E−01	1.45E−01	Response to lipid	14299	35	49	1
1.13E−01	1.45E−01	Limbic system development	14299	35	49	1
1.13E−01	1.45E−01	Metencephalon development	14299	35	49	1
1.14E−01	1.46E−01	Transcription	14299	345	49	3
1.15E−01	1.47E−01	Regulation of neuron differentiation	14299	170	49	2
1.16E−01	1.48E−01	Mammary gland epithelium development	14299	36	49	1
1.16E−01	1.48E−01	Exocrine system development	14299	36	49	1
1.19E−01	1.51E−01	Cellular lipid metabolic process	14299	550	49	4
1.19E−01	1.51E−01	Positive regulation of myeloid cell differentiation	14299	37	49	1
1.22E−01	1.54E−01	Regulation of amine transport	14299	38	49	1
1.25E−01	1.57E−01	Regulation of blood coagulation	14299	39	49	1
1.25E−01	1.57E−01	Interaction with host	14299	39	49	1
1.25E−01	1.57E−01	Regulation of muscle cell differentiation	14299	39	49	1
1.25E−01	1.57E−01	Protein amino acid alkylation	14299	39	49	1
1.25E−01	1.57E−01	Protein amino acid methylation	14299	39	49	1
1.25E−01	1.57E−01	Chordate embryonic development	14299	360	49	3
1.28E−01	1.60E−01	Intracellular protein transport	14299	364	49	3
1.28E−01	1.60E−01	Embryonic development ending in birth or egg hatching	14299	364	49	3
1.31E−01	1.62E−01	Activation of adenylate cyclase activity by g-protein signaling pathway	14299	41	49	1
1.31E−01	1.62E−01	Regulation of protein binding	14299	41	49	1
1.31E−01	1.62E−01	Regulation of adenylate cyclase activity involved in g-protein signaling pathway	14299	41	49	1
1.31E−01	1.62E−01	Positive regulation of adenylate cyclase activity by g-protein signaling pathway	14299	41	49	1
1.34E−01	1.65E−01	Negative regulation of t cell activation	14299	42	49	1
1.34E−01	1.65E−01	Regulation of chromosome organization	14299	42	49	1
1.34E−01	1.65E−01	Monovalent inorganic cation homeostasis	14299	42	49	1
1.37E−01	1.68E−01	Regulation of coagulation	14299	43	49	1
1.37E−01	1.68E−01	Regulation of wound healing	14299	43	49	1
1.38E−01	1.70E−01	Negative regulation of macromolecule metabolic process	14299	802	49	5
1.40E−01	1.71E−01	Regulation of oxidoreductase activity	14299	44	49	1
1.40E−01	1.71E−01	B cell differentiation	14299	44	49	1
1.40E−01	1.71E−01	Polyol metabolic process	14299	44	49	1
1.40E−01	1.71E−01	Cytokine production	14299	44	49	1
1.40E−01	1.71E−01	Vacuole organization	14299	44	49	1
1.41E−01	1.71E−01	Positive regulation of signaling pathway	14299	380	49	3
1.46E−01	1.77E−01	Regulation of multi-organism process	14299	46	49	1
1.46E−01	1.77E−01	Phospholipid metabolic process	14299	197	49	2
1.49E−01	1.80E−01	Regulation of myeloid leukocyte differentiation	14299	47	49	1
1.50E−01	1.81E−01	Embryonic development	14299	601	49	4
1.52E−01	1.84E−01	Negative regulation of cell adhesion	14299	48	49	1
1.55E−01	1.87E−01	Positive regulation of ion transport	14299	49	49	1
1.57E−01	1.89E−01	Morphogenesis of an epithelium	14299	206	49	2
1.58E−01	1.89E−01	Pallium development	14299	50	49	1
1.58E−01	1.89E−01	Tube formation	14299	50	49	1
1.59E−01	1.91E−01	Organophosphate metabolic process	14299	208	49	2
1.61E−01	1.92E−01	Fatty acid metabolic process	14299	209	49	2
1.61E−01	1.92E−01	Regulation of neurogenesis	14299	209	49	2
1.61E−01	1.92E−01	Negative regulation of lymphocyte activation	14299	51	49	1
1.66E−01	1.97E−01	Cellular nitrogen compound metabolic process	14299	2078	49	10
1.73E−01	2.04E−01	Muscle organ development	14299	219	49	2
1.75E−01	2.05E−01	Activation of adenylate cyclase activity	14299	56	49	1
1.75E−01	2.05E−01	Regulation of lipid biosynthetic process	14299	56	49	1
1.75E−01	2.05E−01	Negative regulation of leukocyte activation	14299	56	49	1
1.78E−01	2.08E−01	Positive regulation of adenylate cyclase activity	14299	57	49	1
1.81E−01	2.11E−01	Hindbrain development	14299	58	49	1
1.82E−01	2.13E−01	Regulation of nervous system development	14299	227	49	2
1.84E−01	2.13E−01	Regulation of fatty acid metabolic process	14299	59	49	1
1.85E−01	2.14E−01	Alcohol metabolic process	14299	433	49	3
1.89E−01	2.18E−01	Carbohydrate transport	14299	61	49	1
1.93E−01	2.21E−01	Intracellular transport	14299	665	49	4
2.00E−01	2.28E−01	Feeding behavior	14299	65	49	1
2.00E−01	2.28E−01	Lipid modification	14299	65	49	1
2.03E−01	2.31E−01	Regulation of t cell proliferation	14299	66	49	1
2.03E−01	2.31E−01	Maintenance of location in cell	14299	66	49	1
2.06E−01	2.34E−01	Positive regulation of cell projection organization	14299	67	49	1
2.06E−01	2.34E−01	Protein localization	14299	921	49	5
2.11E−01	2.38E−01	Nitrogen compound metabolic process	14299	2196	49	10
2.11E−01	2.38E−01	Positive regulation of cell adhesion	14299	69	49	1
2.11E−01	2.38E−01	Regulation of cell development	14299	250	49	2
2.16E−01	2.42E−01	Cellular biosynthetic process	14299	1687	49	8
2.19E−01	2.46E−01	Macromolecule methylation	14299	72	49	1
2.19E−01	2.46E−01	Methylation	14299	72	49	1
2.25E−01	2.52E−01	B cell activation	14299	74	49	1
2.28E−01	2.54E−01	Regulation of myeloid cell differentiation	14299	75	49	1
2.28E−01	2.54E−01	Central nervous system neuron differentiation	14299	75	49	1
2.28E−01	2.55E−01	Regulation of nitrogen compound metabolic process	14299	3040	49	13
2.33E−01	2.58E−01	Telencephalon development	14299	77	49	1
2.43E−01	2.69E−01	Tissue morphogenesis	14299	275	49	2
2.43E−01	2.69E−01	Regulation of cellular ketone metabolic process	14299	81	49	1
2.44E−01	2.70E−01	G-protein coupled receptor protein signaling pathway	14299	499	49	3
2.46E−01	2.72E−01	Transcription initiation	14299	82	49	1
2.49E−01	2.74E−01	Cellular lipid catabolic process	14299	83	49	1
2.49E−01	2.75E−01	Regulation of nucleotide metabolic process	14299	280	49	2
2.51E−01	2.76E−01	Positive regulation of cell development	14299	84	49	1
2.52E−01	2.78E−01	Regulation of transcription from rna polymerase ii promoter	14299	747	49	4
2.54E−01	2.78E−01	G-protein signaling, coupled to camp nucleotide second messenger	14299	85	49	1
2.56E−01	2.81E−01	Maintenance of location	14299	86	49	1
2.59E−01	2.83E−01	Regulation of signaling pathway	14299	1003	49	5
2.59E−01	2.83E−01	Mammary gland development	14299	87	49	1
2.61E−01	2.85E−01	Negative regulation of developmental process	14299	289	49	2
2.69E−01	2.93E−01	Negative regulation of immune system process	14299	91	49	1
2.69E−01	2.93E−01	Biosynthetic process	14299	1797	49	8
2.74E−01	2.98E−01	Camp-mediated signaling	14299	93	49	1
2.80E−01	3.04E−01	Monocarboxylic acid metabolic process	14299	304	49	2
2.82E−01	3.05E−01	Organelle localization	14299	96	49	1
2.84E−01	3.07E−01	Regulation of adenylate cyclase activity	14299	97	49	1
2.99E−01	3.22E−01	Positive regulation of cytokine production	14299	103	49	1
3.04E−01	3.26E−01	Regulation of rho protein signal transduction	14299	105	49	1
3.05E−01	3.27E−01	Sensory perception	14299	815	49	4
3.11E−01	3.32E−01	Transmembrane receptor protein serine/threonine kinase signaling pathway	14299	108	49	1
3.18E−01	3.40E−01	Amine transport	14299	111	49	1
3.20E−01	3.42E−01	Lipid metabolic process	14299	834	49	4
3.23E−01	3.44E−01	Regulation of camp biosynthetic process	14299	113	49	1
3.27E−01	3.48E−01	Lipid biosynthetic process	14299	341	49	2
3.27E−01	3.48E−01	Regulation of camp metabolic process	14299	115	49	1
3.31E−01	3.51E−01	Regulation of nucleobase, nucleoside, nucleotide and nucleic acid metabolic process	14299	3014	49	12
3.32E−01	3.52E−01	Macromolecule localization	14299	1111	49	5
3.32E−01	3.52E−01	Detection of stimulus	14299	117	49	1
3.44E−01	3.64E−01	Establishment of localization in cell	14299	865	49	4
3.52E−01	3.72E−01	Negative regulation of response to stimulus	14299	126	49	1
3.52E−01	3.72E−01	One-carbon metabolic process	14299	126	49	1
3.76E−01	3.94E−01	Cellular carbohydrate metabolic process	14299	380	49	2
3.78E−01	3.97E−01	Cellular membrane organization	14299	382	49	2
3.79E−01	3.98E−01	Membrane organization	14299	383	49	2
4.36E−01	4.55E−01	Innate immune response	14299	166	49	1
4.54E−01	4.72E−01	Small molecule biosynthetic process	14299	445	49	2
4.65E−01	4.83E−01	Lipid catabolic process	14299	181	49	1
4.84E−01	5.00E−01	Protein transport	14299	756	49	3
4.93E−01	5.10E−01	Establishment of protein localization	14299	767	49	3
5.03E−01	5.19E−01	Regulation of cytokine production	14299	202	49	1
5.39E−01	5.54E−01	Carbohydrate metabolic process	14299	522	49	2
5.55E−01	5.70E−01	Regulation of ras protein signal transduction	14299	234	49	1
5.56E−01	5.70E−01	Regulation of transcription	14299	2622	49	9
5.67E−01	5.82E−01	Regulation of organelle organization	14299	242	49	1
5.70E−01	5.83E−01	Nucleic acid metabolic process	14299	1460	49	5
5.86E−01	5.99E−01	Nucleobase, nucleoside, nucleotide and nucleic acid metabolic process	14299	1786	49	6
6.10E−01	6.23E−01	Regulation of small gtpase mediated signal transduction	14299	272	49	1
6.16E−01	6.28E−01	Positive regulation of signal transduction	14299	276	49	1
6.23E−01	6.34E−01	Positive regulation of signaling process	14299	281	49	1
6.33E−01	6.44E−01	Immune response	14299	619	49	2
6.52E−01	6.63E−01	Rna metabolic process	14299	966	49	3
6.53E−01	6.64E−01	Nucleobase, nucleoside and nucleotide metabolic process	14299	305	49	1
6.79E−01	6.89E−01	Transport	14299	2577	49	8
6.90E−01	6.99E−01	Heterocycle metabolic process	14299	337	49	1
6.94E−01	7.03E−01	Establishment of localization	14299	2611	49	8
6.97E−01	7.06E−01	Cellular macromolecule biosynthetic process	14299	1033	49	3
7.11E−01	7.19E−01	Macromolecule biosynthetic process	14299	1054	49	3
7.51E−01	7.59E−01	Regulation of signal transduction	14299	773	49	2
7.54E−01	7.61E−01	Regulation of signaling process	14299	778	49	2
8.19E−01	8.26E−01	Gene expression	14299	1262	49	3
8.82E−01	8.84E−01	Regulation of transcription, dna-dependent	14299	1807	49	4
8.95E−01	8.96E−01	Regulation of rna metabolic process	14299	1856	49	4
1	1	Biological_process	14299	14299	49	49
Note: N_:the total number of genes in the reference set; n_:the number of genes in the reference set annotated in GO class; X_: the total number of genes in your cluster; x_:the number of genes in your cluster annotated in GO class

## Sheet: Biological f. Noscapine
TableS1	Biological function of noscapine subnetwork
P value	Adjusted P value	Biological function of Noscapine	N_NoscaFB	n_NoscaFB	X_NoscaFB	x_NoscaFB
2.05E−07	3.62E−05	Nuclear membrane organization	14305	2	7	2
2.91E−07	3.62E−05	Negative regulation of cell death	14305	389	7	5
2.62E−07	3.62E−05	Negative regulation of programmed cell death	14305	381	7	5
2.05E−07	3.62E−05	Nuclear fragmentation involved in apoptotic nuclear change	14305	2	7	2
2.46E−07	3.62E−05	Negative regulation of apoptosis	14305	376	7	5
1.57E−06	1.63E−04	Induction of apoptosis by intracellular signals	14305	52	7	3
7.30E−06	5.74E−04	Response to chemical stimulus	14305	1465	7	6
7.38E−06	5.74E−04	Nuclear envelope organization	14305	9	7	2
1.53E−05	7.94E−04	Regulation of cell death	14305	867	7	5
1.41E−05	7.94E−04	Regulation of apoptosis	14305	852	7	5
1.35E−05	7.94E−04	Negative regulation of cyclin-dependent protein kinase activity	14305	12	7	2
1.47E−05	7.94E−04	Regulation of programmed cell death	14305	860	7	5
3.13E−05	1.39E−03	Dna fragmentation involved in apoptotic nuclear change	14305	18	7	2
3.13E−05	1.39E−03	Dna catabolic process, endonucleolytic	14305	18	7	2
4.29E−05	1.67E−03	G2/m transition of mitotic cell cycle	14305	21	7	2
4.29E−05	1.67E−03	Release of cytochrome c from mitochondria	14305	21	7	2
5.64E−05	2.06E−03	Apoptotic nuclear change	14305	24	7	2
7.16E−05	2.48E−03	Cellular component disassembly involved in apoptosis	14305	27	7	2
8.28E−05	2.71E−03	Apoptotic mitochondrial changes	14305	29	7	2
8.91E−05	2.77E−03	Anti-apoptosis	14305	199	7	3
9.48E−05	2.81E−03	Nucleus organization	14305	31	7	2
1.01E−04	2.86E−03	Regulation of b cell proliferation	14305	32	7	2
1.59E−04	4.29E−03	Nucleic acid phosphodiester bond hydrolysis	14305	40	7	2
1.84E−04	4.76E−03	Positive regulation of cell cycle process	14305	43	7	2
2.52E−04	6.01E−03	Regulation of biological quality	14305	1542	7	5
2.61E−04	6.01E−03	Homeostatic process	14305	774	7	4
2.59E−04	6.01E−03	Regulation of b cell activation	14305	51	7	2
3.00E−04	6.67E−03	Negative regulation of catalytic activity	14305	300	7	3
3.58E−04	6.76E−03	Regulation of cyclin-dependent protein kinase activity	14305	60	7	2
3.47E−04	6.76E−03	Induction of apoptosis	14305	315	7	3
3.50E−04	6.76E−03	Induction of programmed cell death	14305	316	7	3
3.47E−04	6.76E−03	Cellular component disassembly	14305	59	7	2
3.23E−04	6.76E−03	Dna catabolic process	14305	57	7	2
3.83E−04	7.00E−03	Response to uv	14305	62	7	2
4.89E−04	7.42E−03	Induction of retinal programmed cell death	14305	1	7	1
4.21E−04	7.42E−03	Response to toxin	14305	65	7	2
4.89E−04	7.42E−03	Primitive hemopoiesis	14305	1	7	1
4.81E−04	7.42E−03	Regulation of catalytic activity	14305	907	7	4
4.89E−04	7.42E−03	Primitive erythrocyte differentiation	14305	1	7	1
4.89E−04	7.42E−03	Release of matrix enzymes from mitochondria	14305	1	7	1
4.89E−04	7.42E−03	Basophil chemotaxis	14305	1	7	1
5.74E−04	8.50E−03	Negative regulation of molecular function	14305	374	7	3
5.93E−04	8.58E−03	Negative regulation of cellular process	14305	1844	7	5
6.78E−04	9.37E−03	Response to dna damage stimulus	14305	396	7	3
6.66E−04	9.37E−03	Cellular response to stimulus	14305	987	7	4
9.78E−04	9.50E−03	Positive regulation of cell death	14305	449	7	3
8.97E−04	9.50E−03	Homeostasis of number of cells	14305	95	7	2
8.81E−04	9.50E−03	Regulation of molecular function	14305	1062	7	4
7.19E−04	9.50E−03	Response to abiotic stimulus	14305	404	7	3
8.81E−04	9.50E−03	Positive regulation of cellular process	14305	2004	7	5
9.59E−04	9.50E−03	Regulation of cell cycle	14305	446	7	3
8.28E−04	9.50E−03	Regulation of immune system process	14305	424	7	3
8.60E−04	9.50E−03	Regulation of lymphocyte proliferation	14305	93	7	2
9.15E−04	9.50E−03	Negative regulation of biological process	14305	2020	7	5
9.78E−04	9.50E−03	Positive regulation of retinal cell programmed cell death	14305	2	7	1
9.78E−04	9.50E−03	Establishment or maintenance of transmembrane electrochemical gradient	14305	2	7	1
8.97E−04	9.50E−03	Regulation of leukocyte proliferation	14305	95	7	2
9.35E−04	9.50E−03	Positive regulation of apoptosis	14305	442	7	3
8.78E−04	9.50E−03	Regulation of mononuclear cell proliferation	14305	94	7	2
9.53E−04	9.50E−03	Positive regulation of programmed cell death	14305	445	7	3
9.93E−04	9.50E−03	Negative regulation of protein kinase activity	14305	100	7	2
9.78E−04	9.50E−03	Mitochondrial fragmentation involved in apoptosis	14305	2	7	1
8.41E−04	9.50E−03	Regulation of caspase activity	14305	92	7	2
9.54E−04	9.50E−03	Regulation of endopeptidase activity	14305	98	7	2
9.78E−04	9.50E−03	Positive regulation of vascular permeability	14305	2	7	1
1.03E−03	9.73E−03	Interphase of mitotic cell cycle	14305	102	7	2
1.05E−03	9.78E−03	Regulation of peptidase activity	14305	103	7	2
1.14E−03	9.95E−03	Cell cycle checkpoint	14305	107	7	2
1.14E−03	9.95E−03	Anatomical structure homeostasis	14305	107	7	2
1.11E−03	9.95E−03	Interphase	14305	106	7	2
1.09E−03	9.95E−03	Negative regulation of kinase activity	14305	105	7	2
1.16E−03	1.00E−02	Induction of apoptosis by extracellular signals	14305	108	7	2
1.22E−03	1.04E−02	Negative regulation of transferase activity	14305	111	7	2
1.47E−03	1.10E−02	Response to stimulus	14305	3633	7	6
1.47E−03	1.10E−02	Cleavage of cytoskeletal proteins involved in apoptosis	14305	3	7	1
1.47E−03	1.10E−02	Cleavage of lamin	14305	3	7	1
1.47E−03	1.10E−02	Post-embryonic camera-type eye development	14305	3	7	1
1.47E−03	1.10E−02	Negative regulation of activated t cell proliferation	14305	3	7	1
1.39E−03	1.10E−02	Positive regulation of biological process	14305	2208	7	5
1.47E−03	1.10E−02	Dna metabolic process	14305	517	7	3
1.47E−03	1.10E−02	Transformed cell apoptosis	14305	3	7	1
1.47E−03	1.10E−02	Regulation of growth rate	14305	3	7	1
1.47E−03	1.10E−02	B cell apoptosis	14305	3	7	1
1.48E−03	1.10E−02	Regulation of phosphorylation	14305	518	7	3
1.70E−03	1.21E−02	Mitochondrion organization	14305	131	7	2
1.69E−03	1.21E−02	Regulation of phosphorus metabolic process	14305	542	7	3
1.69E−03	1.21E−02	Regulation of phosphate metabolic process	14305	542	7	3
1.92E−03	1.29E−02	Apoptosis	14305	567	7	3
1.96E−03	1.29E−02	Positive regulation of exit from mitosis	14305	4	7	1
1.96E−03	1.29E−02	Regulation of protein heterodimerization activity	14305	4	7	1
1.96E−03	1.29E−02	Regulation of mast cell chemotaxis	14305	4	7	1
1.96E−03	1.29E−02	Positive regulation of mast cell chemotaxis	14305	4	7	1
1.88E−03	1.29E−02	Regulation of cell cycle process	14305	138	7	2
1.96E−03	1.29E−02	Mitochondrial fusion	14305	4	7	1
2.04E−03	1.32E−02	Response to light stimulus	14305	144	7	2
2.02E−03	1.32E−02	Programmed cell death	14305	577	7	3
2.39E−03	1.51E−02	Organelle organization	14305	1382	7	4
2.45E−03	1.51E−02	Response to oxygen levels	14305	158	7	2
2.42E−03	1.51E−02	Regulation of lymphocyte activation	14305	157	7	2
2.44E−03	1.51E−02	Regulation of branching involved in ureteric bud morphogenesis	14305	5	7	1
2.44E−03	1.51E−02	Positive regulation of branching involved in ureteric bud morphogenesis	14305	5	7	1
2.48E−03	1.51E−02	Cellular response to stress	14305	619	7	3
2.93E−03	1.66E−02	Cardiac muscle fiber development	14305	6	7	1
2.93E−03	1.66E−02	Monoterpenoid metabolic process	14305	6	7	1
2.94E−03	1.66E−02	Nucleic acid metabolic process	14305	1460	7	4
2.93E−03	1.66E−02	Negative regulation of survival gene product expression	14305	6	7	1
2.77E−03	1.66E−02	Epithelial cell differentiation	14305	168	7	2
2.93E−03	1.66E−02	Cellular response to oxygen levels	14305	6	7	1
2.93E−03	1.66E−02	Cellular response to hypoxia	14305	6	7	1
2.93E−03	1.66E−02	Dna damage response, detection of dna damage	14305	6	7	1
2.97E−03	1.66E−02	Regulation of mitotic cell cycle	14305	174	7	2
3.04E−03	1.69E−02	Negative regulation of cell cycle	14305	176	7	2
3.14E−03	1.73E−02	Regulation of leukocyte activation	14305	179	7	2
3.42E−03	1.82E−02	Regulation of retinal cell programmed cell death	14305	7	7	1
3.42E−03	1.82E−02	Negative regulation of b cell proliferation	14305	7	7	1
3.42E−03	1.82E−02	Dna damage response, signal transduction by p53 class mediator resulting in cell cycle arrest	14305	7	7	1
3.42E−03	1.82E−02	Mitochondrial fission	14305	7	7	1
3.49E−03	1.84E−02	Cell death	14305	698	7	3
3.56E−03	1.84E−02	Death	14305	703	7	3
3.91E−03	1.84E−02	Positive regulation of cell cycle arrest	14305	8	7	1
3.91E−03	1.84E−02	Protein autoprocessing	14305	8	7	1
3.91E−03	1.84E−02	Regulation of protein homodimerization activity	14305	8	7	1
3.91E−03	1.84E−02	Induction of apoptosis by oxidative stress	14305	8	7	1
3.91E−03	1.84E−02	Exogenous drug catabolic process	14305	8	7	1
3.91E−03	1.84E−02	Negative regulation of bone remodeling	14305	8	7	1
3.91E−03	1.84E−02	Protein complex localization	14305	8	7	1
3.91E−03	1.84E−02	Regulation of kidney development	14305	8	7	1
3.56E−03	1.84E−02	Regulation of cell activation	14305	191	7	2
3.91E−03	1.84E−02	Activation of caspase activity by cytochrome c	14305	8	7	1
3.91E−03	1.84E−02	Lymphocyte apoptosis	14305	8	7	1
3.91E−03	1.84E−02	Negative regulation of bone resorption	14305	8	7	1
3.91E−03	1.84E−02	Post-embryonic organ development	14305	8	7	1
4.40E−03	1.98E−02	Chemical homeostasis within a tissue	14305	9	7	1
4.40E−03	1.98E−02	Surfactant homeostasis	14305	9	7	1
4.40E−03	1.98E−02	Embryonic hemopoiesis	14305	9	7	1
4.40E−03	1.98E−02	Negative regulation of tissue remodeling	14305	9	7	1
4.40E−03	1.98E−02	Response to arsenic	14305	9	7	1
4.40E−03	1.98E−02	B cell homeostasis	14305	9	7	1
4.53E−03	2.03E−02	Response to radiation	14305	216	7	2
4.72E−03	2.09E−02	Cellular catabolic process	14305	776	7	3
4.74E−03	2.09E−02	Heart development	14305	221	7	2
4.88E−03	2.11E−02	Drug catabolic process	14305	10	7	1
4.88E−03	2.11E−02	Response to hyperoxia	14305	10	7	1
4.88E−03	2.11E−02	T-helper 1 type immune response	14305	10	7	1
5.37E−03	2.30E−02	Regulation of mitochondrial membrane potential	14305	11	7	1
5.61E−03	2.39E−02	Organelle fission	14305	241	7	2
5.86E−03	2.43E−02	Induction of positive chemotaxis	14305	12	7	1
5.86E−03	2.43E−02	Mitochondrion morphogenesis	14305	12	7	1
5.86E−03	2.43E−02	Positive regulation of vascular endothelial growth factor receptor signaling pathway	14305	12	7	1
5.86E−03	2.43E−02	Regulation of exit from mitosis	14305	12	7	1
6.35E−03	2.48E−02	Regulation of activated t cell proliferation	14305	13	7	1
6.35E−03	2.48E−02	Regulation of vascular permeability	14305	13	7	1
6.03E−03	2.48E−02	Response to stress	14305	1773	7	4
6.07E−03	2.48E−02	Regulation of cell proliferation	14305	848	7	3
6.35E−03	2.48E−02	Positive regulation of blood vessel endothelial cell migration	14305	13	7	1
6.31E−03	2.48E−02	Response to drug	14305	256	7	2
6.35E−03	2.48E−02	G1/s dna damage checkpoint	14305	13	7	1
6.20E−03	2.48E−02	Nucleobase, nucleoside, nucleotide and nucleic acid metabolic process	14305	1786	7	4
6.35E−03	2.48E−02	Mammary gland alveolus development	14305	13	7	1
6.50E−03	2.53E−02	Response to organic substance	14305	869	7	3
6.83E−03	2.59E−02	Spindle checkpoint	14305	14	7	1
6.75E−03	2.59E−02	Positive regulation of immune system process	14305	265	7	2
6.83E−03	2.59E−02	Negative regulation of b cell activation	14305	14	7	1
6.83E−03	2.59E−02	Induction of apoptosis via death domain receptors	14305	14	7	1
7.32E−03	2.76E−02	Regulation of cell cycle arrest	14305	15	7	1
7.80E−03	2.86E−02	Neuron apoptosis	14305	16	7	1
7.80E−03	2.86E−02	Regulation of bone remodeling	14305	16	7	1
7.80E−03	2.86E−02	Regulation of bone resorption	14305	16	7	1
7.80E−03	2.86E−02	Regulation of vascular endothelial growth factor receptor signaling pathway	14305	16	7	1
7.80E−03	2.86E−02	Artery morphogenesis	14305	16	7	1
8.29E−03	2.98E−02	Chromosome localization	14305	17	7	1
8.29E−03	2.98E−02	Establishment of chromosome localization	14305	17	7	1
8.29E−03	2.98E−02	Senescence	14305	17	7	1
8.78E−03	3.00E−02	Platelet-derived growth factor receptor signaling pathway	14305	18	7	1
8.78E−03	3.00E−02	Neuron death	14305	18	7	1
8.64E−03	3.00E−02	Regulation of anatomical structure morphogenesis	14305	301	7	2
8.78E−03	3.00E−02	Artery development	14305	18	7	1
8.78E−03	3.00E−02	T cell homeostasis	14305	18	7	1
8.78E−03	3.00E−02	Eye photoreceptor cell development	14305	18	7	1
8.78E−03	3.00E−02	Rna stabilization	14305	18	7	1
8.78E−03	3.00E−02	Mrna stabilization	14305	18	7	1
8.78E−03	3.00E−02	Response to corticosterone stimulus	14305	18	7	1
8.83E−03	3.00E−02	Cellular metabolic process	14305	4990	7	6
9.26E−03	3.10E−02	Regulation of tissue remodeling	14305	19	7	1
9.26E−03	3.10E−02	Patterning of blood vessels	14305	19	7	1
9.26E−03	3.10E−02	Protein amino acid adp-ribosylation	14305	19	7	1
9.79E−03	3.17E−02	Catabolic process	14305	1006	7	3
9.75E−03	3.17E−02	Eye photoreceptor cell differentiation	14305	20	7	1
9.75E−03	3.17E−02	Response to tumor necrosis factor	14305	20	7	1
9.75E−03	3.17E−02	Regulation of survival gene product expression	14305	20	7	1
9.75E−03	3.17E−02	Positive regulation of neuron apoptosis	14305	20	7	1
9.75E−03	3.17E−02	Organelle fusion	14305	20	7	1
1.02E−02	3.21E−02	Positive regulation of positive chemotaxis	14305	21	7	1
1.02E−02	3.21E−02	Positive regulation of mitotic cell cycle	14305	21	7	1
1.02E−02	3.21E−02	Negative regulation of homeostatic process	14305	21	7	1
1.02E−02	3.21E−02	Positive regulation of mesenchymal cell proliferation	14305	21	7	1
1.02E−02	3.21E−02	Photoreceptor cell development	14305	21	7	1
1.02E−02	3.21E−02	Negative regulation of caspase activity	14305	21	7	1
1.07E−02	3.28E−02	Regulation of positive chemotaxis	14305	22	7	1
1.07E−02	3.28E−02	Epithelium development	14305	337	7	2
1.07E−02	3.28E−02	Blood vessel remodeling	14305	22	7	1
1.07E−02	3.28E−02	Regulation of blood vessel endothelial cell migration	14305	22	7	1
1.07E−02	3.28E−02	Response to mineralocorticoid stimulus	14305	22	7	1
1.08E−02	3.28E−02	Cellular nitrogen compound metabolic process	14305	2078	7	4
1.12E−02	3.38E−02	Positive regulation of leukocyte chemotaxis	14305	23	7	1
1.12E−02	3.38E−02	Photoreceptor cell differentiation	14305	23	7	1
1.14E−02	3.42E−02	Positive regulation of developmental process	14305	347	7	2
1.17E−02	3.46E−02	Drug metabolic process	14305	24	7	1
1.17E−02	3.46E−02	Regulation of mesenchymal cell proliferation	14305	24	7	1
1.17E−02	3.46E−02	G1/s transition checkpoint	14305	24	7	1
1.18E−02	3.48E−02	Cellular macromolecule metabolic process	14305	3508	7	5
1.22E−02	3.49E−02	Positive regulation of endothelial cell migration	14305	25	7	1
1.22E−02	3.49E−02	Positive regulation of b cell proliferation	14305	25	7	1
1.21E−02	3.49E−02	Regulation of growth	14305	359	7	2
1.22E−02	3.49E−02	Lymphocyte homeostasis	14305	25	7	1
1.22E−02	3.49E−02	Primary metabolic process	14305	5288	7	6
1.22E−02	3.49E−02	Regulation of mrna stability	14305	25	7	1
1.27E−02	3.58E−02	Regulation of rna stability	14305	26	7	1
1.27E−02	3.58E−02	Negative regulation of t cell proliferation	14305	26	7	1
1.27E−02	3.58E−02	Base-excision repair	14305	26	7	1
1.28E−02	3.60E−02	Regulation of protein kinase activity	14305	369	7	2
1.37E−02	3.65E−02	Cellular membrane organization	14305	382	7	2
1.36E−02	3.65E−02	Regulation of leukocyte chemotaxis	14305	28	7	1
1.35E−02	3.65E−02	Negative regulation of cell proliferation	14305	379	7	2
1.36E−02	3.65E−02	Negative regulation of peptidase activity	14305	28	7	1
1.37E−02	3.65E−02	Regulation of kinase activity	14305	383	7	2
1.36E−02	3.65E−02	Response to cold	14305	28	7	1
1.36E−02	3.65E−02	Lung alveolus development	14305	28	7	1
1.37E−02	3.65E−02	Membrane organization	14305	383	7	2
1.32E−02	3.65E−02	Regulation of hydrolase activity	14305	375	7	2
1.36E−02	3.65E−02	Dna damage response, signal transduction by p53 class mediator	14305	28	7	1
1.35E−02	3.65E−02	Mitotic cell cycle	14305	380	7	2
1.31E−02	3.65E−02	Nitrogen compound metabolic process	14305	2196	7	4
1.36E−02	3.65E−02	Regulation of morphogenesis of a branching structure	14305	28	7	1
1.41E−02	3.72E−02	Lactation	14305	29	7	1
1.41E−02	3.72E−02	Positive regulation of smooth muscle cell proliferation	14305	29	7	1
1.46E−02	3.83E−02	Telomere maintenance	14305	30	7	1
1.51E−02	3.84E−02	Positive regulation of leukocyte migration	14305	31	7	1
1.51E−02	3.84E−02	Negative regulation of mononuclear cell proliferation	14305	31	7	1
1.51E−02	3.84E−02	Negative regulation of lymphocyte proliferation	14305	31	7	1
1.48E−02	3.84E−02	Regulation of transferase activity	14305	398	7	2
1.51E−02	3.84E−02	Telomere organization	14305	31	7	1
1.49E−02	3.84E−02	Cellular response to chemical stimulus	14305	399	7	2
1.51E−02	3.84E−02	Negative regulation of leukocyte proliferation	14305	31	7	1
1.56E−02	3.92E−02	Leukocyte homeostasis	14305	32	7	1
1.56E−02	3.92E−02	Positive regulation of endothelial cell proliferation	14305	32	7	1
1.56E−02	3.92E−02	Positive regulation of fibroblast proliferation	14305	32	7	1
1.60E−02	4.02E−02	Positive regulation of anti-apoptosis	14305	33	7	1
1.66E−02	4.15E−02	Anatomical structure morphogenesis	14305	1218	7	3
1.70E−02	4.23E−02	Muscle fiber development	14305	35	7	1
1.75E−02	4.32E−02	Cell cycle phase	14305	435	7	2
1.75E−02	4.32E−02	Organ regeneration	14305	36	7	1
1.80E−02	4.37E−02	Cellular macromolecule catabolic process	14305	441	7	2
1.80E−02	4.37E−02	Positive regulation of b cell activation	14305	37	7	1
1.80E−02	4.37E−02	Response to hormone stimulus	14305	441	7	2
1.80E−02	4.37E−02	Terpenoid metabolic process	14305	37	7	1
1.94E−02	4.63E−02	Regulation of anti-apoptosis	14305	40	7	1
1.93E−02	4.63E−02	Regulation of metabolic process	14305	3919	7	5
1.94E−02	4.63E−02	Regulation of leukocyte migration	14305	40	7	1
1.94E−02	4.63E−02	Positive regulation of cell proliferation	14305	459	7	2
1.94E−02	4.63E−02	Positive regulation of cell division	14305	40	7	1
1.99E−02	4.71E−02	Regulation of protein binding	14305	41	7	1
1.99E−02	4.71E−02	Positive regulation of chemotaxis	14305	41	7	1
2.04E−02	4.76E−02	Negative regulation of t cell activation	14305	42	7	1
2.04E−02	4.76E−02	Regulation of endothelial cell migration	14305	42	7	1
2.04E−02	4.76E−02	Leukocyte chemotaxis	14305	42	7	1
2.09E−02	4.82E−02	Erythrocyte differentiation	14305	43	7	1
2.09E−02	4.82E−02	Positive regulation of angiogenesis	14305	43	7	1
2.09E−02	4.82E−02	Regulation of fibroblast proliferation	14305	43	7	1
2.13E−02	4.90E−02	Regulation of smooth muscle cell proliferation	14305	44	7	1
2.13E−02	4.90E−02	Positive regulation of epithelial cell proliferation	14305	44	7	1
2.15E−02	4.93E−02	Macromolecule metabolic process	14305	4017	7	5
2.18E−02	4.97E−02	Vasculogenesis	14305	45	7	1
2.22E−02	5.04E−02	Response to endogenous stimulus	14305	493	7	2
2.27E−02	5.08E−02	Cellular component organization	14305	2563	7	4
2.28E−02	5.08E−02	Regulation of endothelial cell proliferation	14305	47	7	1
2.28E−02	5.08E−02	Positive regulation of behavior	14305	47	7	1
2.28E−02	5.08E−02	Cell chemotaxis	14305	47	7	1
2.30E−02	5.12E−02	Macromolecule catabolic process	14305	503	7	2
2.33E−02	5.13E−02	Striated muscle cell development	14305	48	7	1
2.35E−02	5.16E−02	Metabolic process	14305	5959	7	6
2.37E−02	5.18E−02	Erythrocyte homeostasis	14305	49	7	1
2.37E−02	5.18E−02	Regulation of cell division	14305	49	7	1
2.43E−02	5.26E−02	Protein metabolic process	14305	2611	7	4
2.47E−02	5.30E−02	Negative regulation of lymphocyte activation	14305	51	7	1
2.47E−02	5.30E−02	Vascular process in circulatory system	14305	51	7	1
2.47E−02	5.30E−02	Regulation of chemotaxis	14305	51	7	1
2.52E−02	5.34E−02	Cellular membrane fusion	14305	52	7	1
2.52E−02	5.34E−02	Mitotic cell cycle checkpoint	14305	52	7	1
2.53E−02	5.36E−02	Chemical homeostasis	14305	529	7	2
2.57E−02	5.41E−02	Membrane fusion	14305	53	7	1
2.57E−02	5.41E−02	Anatomical structure development	14305	2656	7	4
2.61E−02	5.45E−02	Tissue remodeling	14305	54	7	1
2.66E−02	5.54E−02	Muscle cell development	14305	55	7	1
2.71E−02	5.62E−02	Negative regulation of leukocyte activation	14305	56	7	1
2.73E−02	5.65E−02	Response to external stimulus	14305	551	7	2
2.80E−02	5.66E−02	Cardiac muscle tissue development	14305	58	7	1
2.80E−02	5.66E−02	Negative regulation of hydrolase activity	14305	58	7	1
2.80E−02	5.66E−02	Isoprenoid metabolic process	14305	58	7	1
2.85E−02	5.72E−02	Activation of caspase activity	14305	59	7	1
2.85E−02	5.72E−02	Dna damage checkpoint	14305	59	7	1
2.95E−02	5.90E−02	Secondary metabolic process	14305	61	7	1
2.97E−02	5.93E−02	Regulation of cellular process	14305	6224	7	6
3.00E−02	5.93E−02	Leukocyte migration	14305	62	7	1
3.00E−02	5.93E−02	Negative regulation of cell activation	14305	62	7	1
3.04E−02	5.95E−02	Dna integrity checkpoint	14305	63	7	1
3.03E−02	5.95E−02	Cell cycle process	14305	582	7	2
3.04E−02	5.95E−02	Tissue homeostasis	14305	63	7	1
3.09E−02	6.03E−02	Positive regulation of lymphocyte proliferation	14305	64	7	1
3.14E−02	6.08E−02	Post-embryonic development	14305	65	7	1
3.14E−02	6.08E−02	Positive regulation of mononuclear cell proliferation	14305	65	7	1
3.19E−02	6.14E−02	Regulation of t cell proliferation	14305	66	7	1
3.19E−02	6.14E−02	Positive regulation of leukocyte proliferation	14305	66	7	1
3.28E−02	6.26E−02	Positive regulation of peptidase activity	14305	68	7	1
3.28E−02	6.26E−02	Positive regulation of caspase activity	14305	68	7	1
3.33E−02	6.33E−02	Regulation of behavior	14305	69	7	1
3.38E−02	6.38E−02	Positive regulation of cell cycle	14305	70	7	1
3.38E−02	6.38E−02	Adaptive immune response based on somatic recombination of immune receptors built from immunoglobulin superfamily domains	14305	70	7	1
3.42E−02	6.43E−02	Establishment of organelle localization	14305	71	7	1
3.42E−02	6.43E−02	Adaptive immune response	14305	71	7	1
3.56E−02	6.62E−02	Organ morphogenesis	14305	635	7	2
3.57E−02	6.62E−02	Eye morphogenesis	14305	74	7	1
3.80E−02	6.92E−02	Regeneration	14305	79	7	1
3.93E−02	7.10E−02	Regulation of biological process	14305	6554	7	6
4.09E−02	7.28E−02	Multicellular organismal homeostasis	14305	85	7	1
4.09E−02	7.28E−02	Regulation of epithelial cell proliferation	14305	85	7	1
4.18E−02	7.33E−02	Mammary gland development	14305	87	7	1
4.14E−02	7.33E−02	Cellular developmental process	14305	1714	7	3
4.18E−02	7.33E−02	Regulation of angiogenesis	14305	87	7	1
4.13E−02	7.33E−02	Striated muscle cell differentiation	14305	86	7	1
4.18E−02	7.33E−02	Positive regulation of response to external stimulus	14305	87	7	1
4.32E−02	7.55E−02	Branching morphogenesis of a tube	14305	90	7	1
4.37E−02	7.59E−02	Negative regulation of immune system process	14305	91	7	1
4.37E−02	7.59E−02	Regulation of neuron apoptosis	14305	91	7	1
4.46E−02	7.73E−02	Dna damage response, signal transduction	14305	93	7	1
4.56E−02	7.85E−02	Myeloid cell differentiation	14305	95	7	1
4.61E−02	7.87E−02	Organelle localization	14305	96	7	1
4.60E−02	7.87E−02	Proteolysis	14305	730	7	2
4.65E−02	7.89E−02	Organ development	14305	1792	7	3
4.65E−02	7.89E−02	Response to glucocorticoid stimulus	14305	97	7	1
4.70E−02	7.92E−02	Response to temperature stimulus	14305	98	7	1
4.79E−02	8.04E−02	Morphogenesis of a branching epithelium	14305	100	7	1
4.84E−02	8.07E−02	Tissue development	14305	750	7	2
4.89E−02	8.13E−02	Lung development	14305	102	7	1
4.98E−02	8.20E−02	Response to corticosteroid stimulus	14305	104	7	1
5.03E−02	8.21E−02	Positive regulation of lymphocyte activation	14305	105	7	1
5.03E−02	8.21E−02	Protein processing	14305	105	7	1
5.03E−02	8.21E−02	Respiratory tube development	14305	105	7	1
5.05E−02	8.23E−02	Developmental process	14305	3234	7	4
5.12E−02	8.32E−02	Response to cytokine stimulus	14305	107	7	1
5.17E−02	8.35E−02	Cellular process	14305	9369	7	7
5.34E−02	8.55E−02	Biological regulation	14305	6943	7	6
5.33E−02	8.55E−02	Regulation of developmental process	14305	791	7	2
5.36E−02	8.55E−02	Cell cycle	14305	794	7	2
5.40E−02	8.59E−02	Respiratory system development	14305	113	7	1
5.49E−02	8.72E−02	Protein maturation	14305	115	7	1
5.54E−02	8.75E−02	Positive regulation of leukocyte activation	14305	116	7	1
5.54E−02	8.75E−02	Muscle cell differentiation	14305	116	7	1
5.59E−02	8.80E−02	Detection of stimulus	14305	117	7	1
5.68E−02	8.92E−02	Camera-type eye development	14305	119	7	1
5.77E−02	8.98E−02	Morphogenesis of a branching structure	14305	121	7	1
5.77E−02	8.98E−02	Regulation of t cell activation	14305	121	7	1
5.77E−02	8.98E−02	Positive regulation of cell activation	14305	121	7	1
5.82E−02	9.03E−02	Striated muscle tissue development	14305	122	7	1
6.10E−02	9.37E−02	Positive regulation of cell migration	14305	128	7	1
6.24E−02	9.52E−02	Muscle tissue development	14305	131	7	1
6.25E−02	9.52E−02	Negative regulation of metabolic process	14305	864	7	2
6.28E−02	9.56E−02	Regulation of membrane potential	14305	132	7	1
6.33E−02	9.60E−02	Regulation of homeostatic process	14305	133	7	1
6.52E−02	9.77E−02	Positive regulation of cellular component movement	14305	137	7	1
6.52E−02	9.77E−02	Positive regulation of locomotion	14305	137	7	1
6.88E−02	1.03E−01	Aging	14305	145	7	1
6.98E−02	1.04E−01	Eye development	14305	147	7	1
7.07E−02	1.04E−01	Response to hypoxia	14305	149	7	1
7.21E−02	1.06E−01	Angiogenesis	14305	152	7	1
7.37E−02	1.08E−01	Immune system process	14305	948	7	2
7.43E−02	1.09E−01	Cellular protein metabolic process	14305	2153	7	3
7.62E−02	1.11E−01	Rna metabolic process	14305	966	7	2
7.98E−02	1.15E−01	Taxis	14305	169	7	1
7.98E−02	1.15E−01	Chemotaxis	14305	169	7	1
8.13E−02	1.17E−01	Regulation of cellular metabolic process	14305	3736	7	4
8.21E−02	1.18E−01	Negative regulation of multicellular organismal process	14305	174	7	1
8.53E−02	1.21E−01	Circulatory system process	14305	181	7	1
8.53E−02	1.21E−01	Blood circulation	14305	181	7	1
8.98E−02	1.27E−01	Regulation of response to external stimulus	14305	191	7	1
9.08E−02	1.28E−01	Regulation of multicellular organismal process	14305	1067	7	2
9.07E−02	1.28E−01	Gland development	14305	193	7	1
9.30E−02	1.30E−01	Positive regulation of hydrolase activity	14305	198	7	1
9.39E−02	1.31E−01	Regulation of binding	14305	200	7	1
9.43E−02	1.32E−01	Tube morphogenesis	14305	201	7	1
9.66E−02	1.34E−01	Morphogenesis of an epithelium	14305	206	7	1
9.95E−02	1.37E−01	System development	14305	2422	7	3
1.01E−01	1.38E−01	Embryonic organ development	14305	215	7	1
1.01E−01	1.38E−01	Regulation of cell migration	14305	216	7	1
1.02E−01	1.39E−01	Transmembrane receptor protein tyrosine kinase signaling pathway	14305	219	7	1
1.02E−01	1.39E−01	Muscle organ development	14305	219	7	1
1.03E−01	1.39E−01	Blood vessel morphogenesis	14305	220	7	1
1.05E−01	1.42E−01	Response to steroid hormone stimulus	14305	225	7	1
1.09E−01	1.45E−01	Hemopoiesis	14305	233	7	1
1.11E−01	1.47E−01	Regulation of cellular component movement	14305	239	7	1
1.11E−01	1.47E−01	Response to inorganic substance	14305	238	7	1
1.12E−01	1.48E−01	Posttranscriptional regulation of gene expression	14305	241	7	1
1.12E−01	1.48E−01	Regulation of locomotion	14305	241	7	1
1.14E−01	1.50E−01	Cell part morphogenesis	14305	245	7	1
1.14E−01	1.50E−01	Sensory organ development	14305	246	7	1
1.16E−01	1.52E−01	Regulation of cell development	14305	250	7	1
1.20E−01	1.57E−01	Hemopoietic or lymphoid organ development	14305	259	7	1
1.22E−01	1.59E−01	Post-translational protein modification	14305	1266	7	2
1.23E−01	1.59E−01	Muscle structure development	14305	265	7	1
1.23E−01	1.59E−01	Blood vessel development	14305	265	7	1
1.24E−01	1.60E−01	Positive regulation of response to stimulus	14305	268	7	1
1.25E−01	1.62E−01	Pattern specification process	14305	271	7	1
1.26E−01	1.62E−01	Vasculature development	14305	273	7	1
1.26E−01	1.62E−01	Locomotory behavior	14305	273	7	1
1.27E−01	1.63E−01	Tissue morphogenesis	14305	275	7	1
1.27E−01	1.63E−01	Immune system development	14305	275	7	1
1.28E−01	1.64E−01	Positive regulation of multicellular organismal process	14305	278	7	1
1.30E−01	1.65E−01	Cell migration	14305	281	7	1
1.37E−01	1.71E−01	Tube development	14305	297	7	1
1.38E−01	1.72E−01	Dna repair	14305	300	7	1
1.43E−01	1.77E−01	Proteolysis involved in cellular protein catabolic process	14305	311	7	1
1.44E−01	1.78E−01	Cellular protein catabolic process	14305	314	7	1
1.44E−01	1.78E−01	Cell motility	14305	314	7	1
1.44E−01	1.78E−01	Localization of cell	14305	314	7	1
1.49E−01	1.83E−01	Neuron development	14305	326	7	1
1.55E−01	1.89E−01	Protein catabolic process	14305	339	7	1
1.56E−01	1.91E−01	Regulation of gene expression	14305	2928	7	3
1.58E−01	1.92E−01	Enzyme linked receptor protein signaling pathway	14305	346	7	1
1.60E−01	1.94E−01	Cellular component morphogenesis	14305	352	7	1
1.61E−01	1.95E−01	Multicellular organismal development	14305	2971	7	3
1.63E−01	1.97E−01	System process	14305	1506	7	2
1.63E−01	1.97E−01	Localization	14305	2984	7	3
1.66E−01	1.99E−01	Protein modification process	14305	1526	7	2
1.67E−01	2.00E−01	Mrna metabolic process	14305	369	7	1
1.68E−01	2.00E−01	Cellular ion homeostasis	14305	370	7	1
1.70E−01	2.02E−01	Anatomical structure formation involved in morphogenesis	14305	375	7	1
1.70E−01	2.02E−01	Cellular chemical homeostasis	14305	376	7	1
1.72E−01	2.04E−01	Positive regulation of signaling pathway	14305	380	7	1
1.81E−01	2.14E−01	Macromolecule modification	14305	1607	7	2
1.83E−01	2.15E−01	Ion homeostasis	14305	406	7	1
1.85E−01	2.18E−01	Positive regulation of cell communication	14305	413	7	1
1.92E−01	2.26E−01	Cell differentiation	14305	1668	7	2
1.96E−01	2.30E−01	Locomotion	14305	440	7	1
1.97E−01	2.31E−01	Neuron differentiation	14305	442	7	1
2.00E−01	2.33E−01	Cytoskeleton organization	14305	448	7	1
2.07E−01	2.41E−01	Cellular homeostasis	14305	466	7	1
2.07E−01	2.41E−01	Behavior	14305	466	7	1
2.10E−01	2.44E−01	Cellular component movement	14305	474	7	1
2.15E−01	2.49E−01	Regulation of macromolecule metabolic process	14305	3377	7	3
2.25E−01	2.58E−01	Multicellular organism reproduction	14305	511	7	1
2.25E−01	2.58E−01	Reproductive process in a multicellular organism	14305	511	7	1
2.30E−01	2.63E−01	Regulation of response to stimulus	14305	524	7	1
2.30E−01	2.63E−01	Chromosome organization	14305	525	7	1
2.41E−01	2.72E−01	Positive regulation of catalytic activity	14305	553	7	1
2.41E−01	2.72E−01	Regulation of cell differentiation	14305	553	7	1
2.40E−01	2.72E−01	Cellular lipid metabolic process	14305	550	7	1
2.40E−01	2.72E−01	Negative regulation of gene expression	14305	551	7	1
2.57E−01	2.88E−01	Generation of neurons	14305	594	7	1
2.60E−01	2.91E−01	Embryonic development	14305	601	7	1
2.66E−01	2.97E−01	Immune response	14305	619	7	1
2.71E−01	3.02E−01	Cell development	14305	632	7	1
2.73E−01	3.03E−01	Neurogenesis	14305	637	7	1
2.73E−01	3.03E−01	Positive regulation of molecular function	14305	638	7	1
2.74E−01	3.04E−01	Signaling pathway	14305	2100	7	2
3.06E−01	3.33E−01	Regulation of localization	14305	727	7	1
3.32E−01	3.58E−01	Negative regulation of macromolecule metabolic process	14305	802	7	1
3.34E−01	3.59E−01	Reproductive process	14305	807	7	1
3.35E−01	3.59E−01	Reproduction	14305	810	7	1
3.43E−01	3.66E−01	Lipid metabolic process	14305	834	7	1
3.54E−01	3.76E−01	Establishment of localization in cell	14305	865	7	1
3.66E−01	3.89E−01	Multicellular organismal process	14305	4375	7	3
3.75E−01	3.96E−01	Establishment of localization	14305	2611	7	2
3.91E−01	4.08E−01	Cellular localization	14305	977	7	1
3.99E−01	4.16E−01	Regulation of signaling pathway	14305	1003	7	1
4.45E−01	4.59E−01	Regulation of cell communication	14305	1154	7	1
4.45E−01	4.59E−01	Nervous system development	14305	1155	7	1
4.46E−01	4.60E−01	Intracellular signaling pathway	14305	1158	7	1
4.53E−01	4.65E−01	Regulation of nucleobase, nucleoside, nucleotide and nucleic acid metabolic process	14305	3014	7	2
4.57E−01	4.69E−01	Regulation of nitrogen compound metabolic process	14305	3040	7	2
4.75E−01	4.84E−01	Signaling	14305	3131	7	2
4.76E−01	4.85E−01	Gene expression	14305	1262	7	1
4.81E−01	4.89E−01	Cell surface receptor linked signaling pathway	14305	1280	7	1
5.51E−01	5.59E−01	Regulation of primary metabolic process	14305	3554	7	2
6.22E−01	6.27E−01	Regulation of rna metabolic process	14305	1856	7	1
6.27E−01	6.31E−01	Signal transduction	14305	1878	7	1
6.82E−01	6.84E−01	Signaling process	14305	2157	7	1
6.82E−01	6.84E−01	Signal transmission	14305	2157	7	1
7.51E−01	7.52E−01	Transport	14305	2577	7	1
1	1	Biological_process	14305	14305	7	7
Note: N_:the total number of genes in the reference set; n_:the number of genes in the reference set annotated in GO class; X_: the total number of genes in your cluster; x_:the number of genes in your cluster annotated in GO class

## Sheet: Biological f. Paclitaxel
TableS1	Biological function of paclitaxel subnetwork
P value	Adjusted P value	Biological function of paclitaxel	N_PacliFB	n_PacliFB	X_PacliFB	x_PacliFB
4.76E−31	1.20E−27	Response to chemical stimulus	14301	1465	163	74
6.65E−29	8.39E−26	Regulation of cell death	14301	867	163	57
2.39E−28	2.01E−25	Regulation of apoptosis	14301	852	163	56
3.86E−28	2.43E−25	Regulation of programmed cell death	14301	860	163	56
6.96E−23	3.51E−20	Negative regulation of cell death	14301	389	163	36
2.99E−21	1.08E−18	Positive regulation of biological process	14301	2206	163	76
2.72E−21	1.08E−18	Negative regulation of apoptosis	14301	376	163	34
4.15E−21	1.31E−18	Negative regulation of programmed cell death	14301	381	163	34
6.04E−21	1.69E−18	Response to drug	14301	256	163	29
4.51E−20	1.14E−17	Negative regulation of biological process	14301	2020	163	71
5.47E−20	1.25E−17	Response to organic substance	14301	869	163	47
1.35E−19	2.83E−17	Positive regulation of cellular process	14301	2003	163	70
1.58E−19	3.06E−17	Negative regulation of cellular process	14301	1844	163	67
8.76E−19	1.58E−16	Regulation of cell proliferation	14301	848	163	45
2.29E−18	3.85E−16	Response to stress	14301	1774	163	64
2.55E−17	4.02E−15	Response to stimulus	14301	3632	163	92
1.40E−16	2.08E−14	Apoptotic mitochondrial changes	14301	29	163	12
1.92E−16	2.69E−14	Response to abiotic stimulus	14301	404	163	30
1.46E−15	1.95E−13	Organ development	14301	1791	163	60
2.20E−15	2.78E−13	Positive regulation of apoptosis	14301	442	163	30
2.64E−15	3.17E−13	Positive regulation of programmed cell death	14301	445	163	30
3.36E−15	3.85E−13	Positive regulation of cell death	14301	449	163	30
7.71E−15	8.46E−13	Cellular response to stimulus	14301	986	163	43
8.87E−15	9.33E−13	Release of cytochrome c from mitochondria	14301	21	163	10
4.11E−14	4.15E−12	Apoptosis	14301	567	163	32
6.66E−14	6.46E−12	Programmed cell death	14301	577	163	32
1.07E−13	9.98E−12	Anti-apoptosis	14301	199	163	20
3.29E−13	2.96E−11	Response to inorganic substance	14301	238	163	21
5.29E−13	4.60E−11	Signaling pathway	14301	2099	163	61
1.00E−12	8.44E−11	Regulation of cell cycle	14301	446	163	27
1.71E−12	1.39E−10	Response to endogenous stimulus	14301	493	163	28
2.18E−12	1.72E−10	Cell death	14301	698	163	33
2.40E−12	1.84E−10	System development	14301	2421	163	65
2.64E−12	1.96E−10	Death	14301	703	163	33
3.59E−12	2.59E−10	Cellular response to chemical stimulus	14301	399	163	25
5.05E−12	3.54E−10	Response to hormone stimulus	14301	441	163	26
1.02E−11	6.95E−10	Regulation of peptidase activity	14301	103	163	14
1.24E−11	8.24E−10	Positive regulation of cell proliferation	14301	459	163	26
1.64E−11	1.06E−09	Anatomical structure development	14301	2655	163	67
1.92E−11	1.21E−09	Response to metal ion	14301	153	163	16
2.27E−11	1.40E−09	Mitochondrion organization	14301	131	163	15
2.83E−11	1.70E−09	Regulation of catalytic activity	14301	906	163	36
3.72E−11	2.18E−09	Regulation of molecular function	14301	1061	163	39
4.40E−11	2.52E−09	Regulation of multicellular organismal process	14301	1067	163	39
5.15E−11	2.89E−09	Signaling	14301	3130	163	73
5.49E−11	3.01E−09	Exogenous drug catabolic process	14301	8	163	6
6.69E−11	3.59E−09	Activation of pro-apoptotic gene products	14301	22	163	8
7.87E−11	4.14E−09	Regulation of endopeptidase activity	14301	98	163	13
1.45E−10	7.44E−09	Regulation of biological quality	14301	1542	163	47
2.16E−10	1.09E−08	Interphase	14301	106	163	13
2.49E−10	1.23E−08	Developmental process	14301	3233	163	73
2.83E−10	1.35E−08	Regulation of locomotion	14301	241	163	18
2.81E−10	1.35E−08	Regulation of developmental process	14301	791	163	32
3.45E−10	1.61E−08	Negative regulation of cell proliferation	14301	379	163	22
4.05E−10	1.83E−08	Response to radiation	14301	216	163	17
4.04E−10	1.83E−08	Drug catabolic process	14301	10	163	6
4.94E−10	2.18E−08	Intracellular signaling pathway	14301	1158	163	39
5.02E−10	2.18E−08	Positive regulation of locomotion	14301	137	163	14
7.63E−10	3.26E−08	Response to steroid hormone stimulus	14301	225	163	17
9.41E−10	3.96E−08	Regulation of phosphorylation	14301	518	163	25
1.15E−09	4.78E−08	Biological regulation	14301	6940	163	117
1.78E−09	7.26E−08	Interphase of mitotic cell cycle	14301	102	163	12
2.31E−09	9.25E−08	Positive regulation of cell migration	14301	128	163	13
2.38E−09	9.25E−08	Regulation of phosphorus metabolic process	14301	542	163	25
2.38E−09	9.25E−08	Regulation of phosphate metabolic process	14301	542	163	25
2.50E−09	9.57E−08	Multicellular organismal development	14301	2970	163	67
3.31E−09	1.19E−07	Response to oxygen levels	14301	158	163	14
3.30E−09	1.19E−07	Regulation of cellular process	14301	6221	163	108
3.23E−09	1.19E−07	Induction of apoptosis	14301	315	163	19
3.30E−09	1.19E−07	Regulation of cell migration	14301	216	163	16
3.40E−09	1.21E−07	Induction of programmed cell death	14301	316	163	19
5.34E−09	1.87E−07	Positive regulation of cellular component movement	14301	137	163	13
5.92E−09	2.05E−07	Regulation of response to stimulus	14301	524	163	24
6.43E−09	2.18E−07	Regulation of biological process	14301	6551	163	111
6.48E−09	2.18E−07	Response to estrogen stimulus	14301	114	163	12
7.29E−09	2.42E−07	Regulation of caspase activity	14301	92	163	11
7.91E−09	2.59E−07	Response to lipopolysaccharide	14301	116	163	12
8.54E−09	2.76E−07	Cell surface receptor linked signaling pathway	14301	1280	163	39
9.91E−09	3.12E−07	Positive regulation of metabolic process	14301	1017	163	34
9.85E−09	3.12E−07	Positive regulation of cellular metabolic process	14301	965	163	33
1.05E−08	3.26E−07	Signal transduction	14301	1878	163	49
1.08E−08	3.34E−07	Positive regulation of response to stimulus	14301	268	163	17
1.10E−08	3.35E−07	Response to wounding	14301	541	163	24
1.40E−08	4.22E−07	Regulation of cellular component movement	14301	239	163	16
1.49E−08	4.41E−07	Response to hypoxia	14301	149	163	13
1.57E−08	4.60E−07	Response to external stimulus	14301	551	163	24
1.87E−08	5.42E−07	Positive regulation of multicellular organismal process	14301	278	163	17
2.06E−08	5.92E−07	Regulation of cellular protein metabolic process	14301	559	163	24
2.17E−08	6.15E−07	Cell proliferation	14301	433	163	21
2.22E−08	6.23E−07	Response to molecule of bacterial origin	14301	127	163	12
2.46E−08	6.83E−07	Anatomical structure morphogenesis	14301	1218	163	37
2.93E−08	8.04E−07	Regulation of intracellular protein kinase cascade	14301	323	163	18
3.15E−08	8.54E−07	Response to uv	14301	62	163	9
3.38E−08	9.00E−07	Cellular response to stress	14301	619	163	25
3.39E−08	9.00E−07	Heart development	14301	221	163	15
4.31E−08	1.13E−06	Gland development	14301	193	163	14
4.54E−08	1.17E−06	Signaling process	14301	2157	163	52
4.54E−08	1.17E−06	Signal transmission	14301	2157	163	52
4.84E−08	1.22E−06	Homeostatic process	14301	774	163	28
4.82E−08	1.22E−06	Response to toxin	14301	65	163	9
4.96E−08	1.24E−06	Positive regulation of cell communication	14301	413	163	20
5.28E−08	1.31E−06	Regulation of angiogenesis	14301	87	163	10
5.54E−08	1.35E−06	Positive regulation of biosynthetic process	14301	730	163	27
5.55E−08	1.35E−06	Regulation of protein metabolic process	14301	635	163	25
5.99E−08	1.44E−06	Regulation of anatomical structure morphogenesis	14301	301	163	17
6.87E−08	1.64E−06	Positive regulation of macromolecule metabolic process	14301	940	163	31
8.16E−08	1.92E−06	Regulation of neuron apoptosis	14301	91	163	10
8.71E−08	2.03E−06	Positive regulation of developmental process	14301	347	163	18
9.45E−08	2.19E−06	Regulation of mitotic cell cycle	14301	174	163	13
9.55E−08	2.19E−06	Cellular response to organic substance	14301	239	163	15
1.01E−07	2.29E−06	Regulation of chemotaxis	14301	51	163	8
1.05E−07	2.36E−06	Positive regulation of signal transduction	14301	276	163	16
1.31E−07	2.92E−06	Cellular component organization	14301	2562	163	57
1.32E−07	2.92E−06	Response to organic cyclic substance	14301	149	163	12
1.34E−07	2.94E−06	Positive regulation of signaling process	14301	281	163	16
1.45E−07	3.15E−06	Regulation of growth	14301	359	163	18
1.57E−07	3.39E−06	Positive regulation of cellular biosynthetic process	14301	719	163	26
1.66E−07	3.55E−06	Response to temperature stimulus	14301	98	163	10
1.84E−07	3.90E−06	Positive regulation of nitrogen compound metabolic process	14301	676	163	25
1.95E−07	4.11E−06	Regulation of localization	14301	727	163	26
2.09E−07	4.28E−06	Organelle organization	14301	1382	163	38
2.08E−07	4.28E−06	Transmembrane receptor protein tyrosine kinase signaling pathway	14301	219	163	14
2.06E−07	4.28E−06	Positive regulation of cellular protein metabolic process	14301	290	163	16
2.19E−07	4.46E−06	Response to peptide hormone stimulus	14301	187	163	13
2.27E−07	4.58E−06	Drug metabolic process	14301	24	163	6
2.31E−07	4.62E−06	Multicellular organismal process	14301	4374	163	81
2.40E−07	4.74E−06	Multi-organism process	14301	785	163	27
2.40E−07	4.74E−06	Monoterpenoid metabolic process	14301	6	163	4
2.98E−07	5.84E−06	Androgen receptor signaling pathway	14301	40	163	7
3.18E−07	6.17E−06	Positive regulation of catalytic activity	14301	553	163	22
3.25E−07	6.25E−06	Activation of caspase activity	14301	59	163	8
3.33E−07	6.37E−06	Induction of apoptosis via death domain receptors	14301	14	163	5
3.56E−07	6.76E−06	Positive regulation of chemotaxis	14301	41	163	7
3.81E−07	7.08E−06	Cell cycle checkpoint	14301	107	163	10
3.81E−07	7.08E−06	Response to cytokine stimulus	14301	107	163	10
3.81E−07	7.08E−06	Response to gamma radiation	14301	26	163	6
4.16E−07	7.67E−06	Induction of apoptosis by extracellular signals	14301	108	163	10
4.38E−07	8.00E−06	Enzyme linked receptor protein signaling pathway	14301	346	163	17
4.45E−07	8.08E−06	Positive regulation of protein metabolic process	14301	307	163	16
5.85E−07	1.05E−05	Ras protein signal transduction	14301	112	163	10
5.90E−07	1.06E−05	Regulation of smooth muscle cell proliferation	14301	44	163	7
6.15E−07	1.09E−05	Cellular process	14301	9366	163	135
6.24E−07	1.10E−05	Positive regulation of response to external stimulus	14301	87	163	9
6.60E−07	1.16E−05	Positive regulation of macromolecule biosynthetic process	14301	674	163	24
7.44E−07	1.29E−05	Growth	14301	208	163	13
7.54E−07	1.30E−05	Cell cycle process	14301	582	163	22
7.73E−07	1.33E−05	Intracellular signal transduction	14301	833	163	27
7.86E−07	1.34E−05	Response to ionizing radiation	14301	66	163	8
8.03E−07	1.36E−05	Negative regulation of cell cycle	14301	176	163	12
8.11E−07	1.36E−05	Response to biotic stimulus	14301	447	163	19
8.17E−07	1.36E−05	Aging	14301	145	163	11
9.42E−07	1.55E−05	Positive regulation of behavior	14301	47	163	7
9.38E−07	1.55E−05	Positive regulation of molecular function	14301	638	163	23
9.56E−07	1.57E−05	Regulation of protein modification process	14301	366	163	17
9.92E−07	1.60E−05	Positive regulation of peptidase activity	14301	68	163	8
9.92E−07	1.60E−05	Positive regulation of caspase activity	14301	68	163	8
1.05E−06	1.69E−05	Cell cycle	14301	794	163	26
1.07E−06	1.71E−05	Regulation of protein kinase activity	14301	369	163	17
1.10E−06	1.74E−05	Activation of caspase activity by cytochrome c	14301	8	163	4
1.11E−06	1.75E−05	Regulation of behavior	14301	69	163	8
1.16E−06	1.82E−05	Regulation of nitric oxide biosynthetic process	14301	31	163	6
1.26E−06	1.97E−05	Tissue development	14301	750	163	25
1.34E−06	2.05E−05	Regulation of hydrolase activity	14301	375	163	17
1.34E−06	2.05E−05	Anatomical structure formation involved in morphogenesis	14301	375	163	17
1.56E−06	2.39E−05	Negative regulation of metabolic process	14301	864	163	27
1.60E−06	2.43E−05	Positive regulation of signaling pathway	14301	380	163	17
1.64E−06	2.48E−05	Regulation of immune system process	14301	424	163	18
1.74E−06	2.62E−05	Negative regulation of catalytic activity	14301	300	163	15
1.78E−06	2.66E−05	Regulation of kinase activity	14301	383	163	17
1.81E−06	2.68E−05	Protein oligomerization	14301	190	163	12
1.91E−06	2.80E−05	Regulation of response to external stimulus	14301	191	163	12
1.91E−06	2.80E−05	Mitotic cell cycle checkpoint	14301	52	163	7
1.97E−06	2.86E−05	Response to extracellular stimulus	14301	264	163	14
1.96E−06	2.86E−05	Regulation of mitochondrial membrane permeability	14301	9	163	4
2.06E−06	2.95E−05	Blood vessel development	14301	265	163	14
2.06E−06	2.95E−05	Muscle structure development	14301	265	163	14
2.18E−06	3.11E−05	Regulation of signal transduction	14301	773	163	25
2.45E−06	3.47E−05	Regulation of signaling process	14301	778	163	25
2.51E−06	3.53E−05	Chemical homeostasis	14301	529	163	20
2.92E−06	4.09E−05	Vasculature development	14301	273	163	14
2.93E−06	4.09E−05	Response to osmotic stress	14301	36	163	6
3.00E−06	4.15E−05	Regulation of transferase activity	14301	398	163	17
3.17E−06	4.33E−05	Organ morphogenesis	14301	635	163	22
3.18E−06	4.33E−05	G2/m transition of mitotic cell cycle	14301	21	163	5
3.15E−06	4.33E−05	Gland morphogenesis	14301	79	163	8
3.24E−06	4.39E−05	Oxidative demethylation	14301	10	163	4
3.71E−06	5.01E−05	Regulation of response to stress	14301	319	163	15
3.91E−06	5.25E−05	Ion homeostasis	14301	406	163	17
3.97E−06	5.30E−05	Regulation of cell cycle process	14301	138	163	10
4.58E−06	6.08E−05	Cellular response to peptide hormone stimulus	14301	83	163	8
4.82E−06	6.37E−05	Sensory organ development	14301	246	163	13
5.11E−06	6.53E−05	Regulation of cyclin-dependent protein kinase activity	14301	60	163	7
5.01E−06	6.53E−05	Interspecies interaction between organisms	14301	327	163	15
4.99E−06	6.53E−05	Reproduction	14301	810	163	25
5.13E−06	6.53E−05	Urogenital system development	14301	142	163	10
5.09E−06	6.53E−05	Cellular ion homeostasis	14301	370	163	16
5.04E−06	6.53E−05	Regulation of mitochondrial membrane potential	14301	11	163	4
5.17E−06	6.53E−05	Protein complex biogenesis	14301	507	163	19
5.17E−06	6.53E−05	Protein complex assembly	14301	507	163	19
5.11E−06	6.53E−05	Response to mechanical stimulus	14301	60	163	7
5.48E−06	6.88E−05	Protein amino acid phosphorylation	14301	657	163	22
5.57E−06	6.96E−05	Regulation of anti-apoptosis	14301	40	163	6
5.71E−06	7.10E−05	Steroid hormone receptor signaling pathway	14301	61	163	7
5.83E−06	7.22E−05	Negative regulation of molecular function	14301	374	163	16
5.99E−06	7.37E−05	Response to reactive oxygen species	14301	86	163	8
6.24E−06	7.64E−05	Cellular chemical homeostasis	14301	376	163	16
6.45E−06	7.86E−05	Apoptotic nuclear change	14301	24	163	5
7.13E−06	8.58E−05	Mitotic cell cycle	14301	380	163	16
7.14E−06	8.58E−05	Regulation of protein amino acid phosphorylation	14301	217	163	12
7.11E−06	8.58E−05	Response to estradiol stimulus	14301	63	163	7
7.51E−06	8.86E−05	Response to protein stimulus	14301	117	163	9
7.47E−06	8.86E−05	Regulation of microtubule cytoskeleton organization	14301	42	163	6
7.41E−06	8.86E−05	Regulation of cell adhesion	14301	148	163	10
7.50E−06	8.86E−05	Tongue development	14301	12	163	4
7.78E−06	9.13E−05	Cellular component movement	14301	474	163	18
7.91E−06	9.24E−05	Response to heat	14301	64	163	7
7.99E−06	9.29E−05	Positive regulation of nitric oxide biosynthetic process	14301	25	163	5
8.34E−06	9.65E−05	Response to oxidative stress	14301	184	163	11
8.81E−06	1.02E−04	Immune system process	14301	948	163	27
9.00E−06	1.03E−04	Positive regulation of intracellular protein kinase cascade	14301	222	163	12
9.73E−06	1.11E−04	Cell cycle phase	14301	435	163	17
1.08E−05	1.22E−04	Positive regulation of immune system process	14301	265	163	13
1.13E−05	1.27E−04	Locomotion	14301	440	163	17
1.13E−05	1.27E−04	Response to insulin stimulus	14301	123	163	9
1.19E−05	1.34E−04	Cellular component disassembly involved in apoptosis	14301	27	163	5
1.20E−05	1.34E−04	Regulation of cellular component organization	14301	538	163	19
1.32E−05	1.47E−04	Negative regulation of macromolecule metabolic process	14301	802	163	24
1.34E−05	1.49E−04	Response to bacterium	14301	231	163	12
1.44E−05	1.55E−04	Regulation of viral reproduction	14301	28	163	5
1.43E−05	1.55E−04	Response to other organism	14301	357	163	15
1.44E−05	1.55E−04	Regulation of morphogenesis of a branching structure	14301	28	163	5
1.43E−05	1.55E−04	Cellular response to indole-3-methanol	14301	5	163	3
1.43E−05	1.55E−04	Mammary gland involution	14301	5	163	3
1.43E−05	1.55E−04	Response to indole-3-methanol	14301	5	163	3
1.47E−05	1.57E−04	Reproductive process	14301	807	163	24
1.56E−05	1.67E−04	Regulation of cell communication	14301	1154	163	30
1.72E−05	1.83E−04	Mitochondrial membrane organization	14301	29	163	5
1.74E−05	1.85E−04	Positive regulation of gene expression	14301	603	163	20
1.76E−05	1.86E−04	Positive regulation of nucleobase, nucleoside, nucleotide and nucleic acid metabolic process	14301	655	163	21
1.80E−05	1.88E−04	Intracellular protein kinase cascade	14301	364	163	15
1.80E−05	1.88E−04	Signal transmission via phosphorylation event	14301	364	163	15
1.83E−05	1.91E−04	Negative regulation of protein kinase activity	14301	100	163	8
2.01E−05	2.08E−04	Ectoderm development	14301	202	163	11
2.10E−05	2.17E−04	Regulation of microtubule-based process	14301	50	163	6
2.14E−05	2.20E−04	Regulation of organelle organization	14301	242	163	12
2.23E−05	2.28E−04	Response to nutrient levels	14301	243	163	12
2.27E−05	2.32E−04	Cellular response to insulin stimulus	14301	75	163	7
2.33E−05	2.37E−04	Cation homeostasis	14301	285	163	13
2.36E−05	2.39E−04	Cellular homeostasis	14301	466	163	17
2.42E−05	2.44E−04	Regulation of signaling pathway	14301	1003	163	27
2.48E−05	2.49E−04	Response to ethanol	14301	76	163	7
2.50E−05	2.51E−04	Dna metabolic process	14301	517	163	18
2.52E−05	2.51E−04	Metabolic process	14301	5958	163	94
2.62E−05	2.60E−04	Negative regulation of kinase activity	14301	105	163	8
2.66E−05	2.62E−04	Response to cadmium ion	14301	16	163	4
2.66E−05	2.62E−04	Neuron apoptosis	14301	16	163	4
2.70E−05	2.65E−04	Intracellular receptor mediated signaling pathway	14301	77	163	7
2.84E−05	2.76E−04	Cellular response to oxygen levels	14301	6	163	3
2.84E−05	2.76E−04	Cellular response to hypoxia	14301	6	163	3
2.91E−05	2.82E−04	Negative regulation of cellular metabolic process	14301	786	163	23
3.02E−05	2.92E−04	Positive regulation of transcription	14301	575	163	19
3.20E−05	3.08E−04	Regeneration	14301	79	163	7
3.29E−05	3.14E−04	Negative regulation of phosphorylation	14301	54	163	6
3.29E−05	3.14E−04	Tissue remodeling	14301	54	163	6
3.32E−05	3.16E−04	Positive regulation of anti-apoptosis	14301	33	163	5
3.45E−05	3.27E−04	Response to copper ion	14301	17	163	4
3.53E−05	3.34E−04	Post-translational protein modification	14301	1266	163	31
3.58E−05	3.36E−04	Cellular developmental process	14301	1713	163	38
3.58E−05	3.36E−04	Tube development	14301	297	163	13
3.72E−05	3.48E−04	In utero embryonic development	14301	216	163	11
3.92E−05	3.65E−04	Negative regulation of transferase activity	14301	111	163	8
3.98E−05	3.69E−04	Response to light stimulus	14301	144	163	9
4.13E−05	3.82E−04	Localization	14301	2984	163	56
4.16E−05	3.83E−04	Hemopoietic or lymphoid organ development	14301	259	163	12
4.22E−05	3.88E−04	Muscle organ development	14301	219	163	11
4.40E−05	3.97E−04	Blood vessel morphogenesis	14301	220	163	11
4.39E−05	3.97E−04	T cell homeostasis	14301	18	163	4
4.39E−05	3.97E−04	Dna catabolic process, endonucleolytic	14301	18	163	4
4.39E−05	3.97E−04	Dna fragmentation involved in apoptotic nuclear change	14301	18	163	4
4.39E−05	3.97E−04	Neuron death	14301	18	163	4
4.45E−05	4.00E−04	Developmental growth	14301	113	163	8
4.49E−05	4.01E−04	Protein heterooligomerization	14301	57	163	6
4.61E−05	4.11E−04	Cell differentiation	14301	1667	163	37
4.96E−05	4.39E−04	Negative regulation of phosphate metabolic process	14301	58	163	6
4.96E−05	4.39E−04	Negative regulation of phosphorus metabolic process	14301	58	163	6
5.09E−05	4.49E−04	Primary metabolic process	14301	5287	163	85
6.02E−05	5.30E−04	Regulation of cell differentiation	14301	553	163	18
6.07E−05	5.32E−04	Angiogenesis	14301	152	163	9
6.49E−05	5.66E−04	Chordate embryonic development	14301	360	163	14
6.55E−05	5.70E−04	Inflammatory response	14301	315	163	13
6.63E−05	5.74E−04	Positive regulation of rna metabolic process	14301	506	163	17
6.71E−05	5.80E−04	Regulation of cell activation	14301	191	163	10
6.85E−05	5.86E−04	Positive regulation of protein modification process	14301	231	163	11
6.83E−05	5.86E−04	G1 phase	14301	20	163	4
6.83E−05	5.86E−04	Positive regulation of neuron apoptosis	14301	20	163	4
6.91E−05	5.89E−04	Regulation of metal ion transport	14301	89	163	7
7.15E−05	6.06E−04	Phosphorus metabolic process	14301	949	163	25
7.15E−05	6.06E−04	Phosphate metabolic process	14301	949	163	25
7.30E−05	6.16E−04	Embryonic development ending in birth or egg hatching	14301	364	163	14
7.42E−05	6.22E−04	Immune system development	14301	275	163	12
7.40E−05	6.22E−04	Hemopoiesis	14301	233	163	11
7.74E−05	6.37E−04	Protein metabolic process	14301	2610	163	50
7.81E−05	6.37E−04	Regulation of response to tumor cell	14301	8	163	3
7.81E−05	6.37E−04	Positive regulation of immune response to tumor cell	14301	8	163	3
7.81E−05	6.37E−04	Positive regulation of response to tumor cell	14301	8	163	3
7.81E−05	6.37E−04	Regulation of lymphocyte activation	14301	157	163	9
7.81E−05	6.37E−04	Regulation of immune response to tumor cell	14301	8	163	3
7.81E−05	6.37E−04	Lymphocyte apoptosis	14301	8	163	3
7.81E−05	6.37E−04	Response to uv-b	14301	8	163	3
8.37E−05	6.79E−04	Positive regulation of positive chemotaxis	14301	21	163	4
8.37E−05	6.79E−04	Positive regulation of mitotic cell cycle	14301	21	163	4
8.50E−05	6.86E−04	Phosphorylation	14301	786	163	22
8.51E−05	6.86E−04	Behavior	14301	466	163	16
9.06E−05	7.28E−04	Positive regulation of hydrolase activity	14301	198	163	10
9.15E−05	7.33E−04	Regulation of lymphocyte proliferation	14301	93	163	7
9.36E−05	7.48E−04	Protein modification process	14301	1526	163	34
9.48E−05	7.52E−04	Response to hydrogen peroxide	14301	65	163	6
9.48E−05	7.52E−04	Post-embryonic development	14301	65	163	6
9.64E−05	7.62E−04	Di-, tri-valent inorganic cation homeostasis	14301	240	163	11
9.73E−05	7.67E−04	Negative regulation of cell cycle process	14301	41	163	5
9.79E−05	7.70E−04	Regulation of mononuclear cell proliferation	14301	94	163	7
1.00E−04	7.84E−04	Posttranscriptional regulation of gene expression	14301	241	163	11
1.01E−04	7.92E−04	Regulation of positive chemotaxis	14301	22	163	4
1.02E−04	7.94E−04	Leukocyte differentiation	14301	127	163	8
1.03E−04	7.97E−04	Tube morphogenesis	14301	201	163	10
1.05E−04	8.07E−04	Lymphocyte differentiation	14301	95	163	7
1.05E−04	8.07E−04	Cellular component assembly	14301	913	163	24
1.05E−04	8.07E−04	Regulation of leukocyte proliferation	14301	95	163	7
1.09E−04	8.34E−04	Hair cycle process	14301	42	163	5
1.09E−04	8.34E−04	Hair follicle development	14301	42	163	5
1.09E−04	8.34E−04	Molting cycle process	14301	42	163	5
1.14E−04	8.63E−04	Cellular localization	14301	977	163	25
1.14E−04	8.63E−04	Macromolecule modification	14301	1607	163	35
1.16E−04	8.72E−04	Positive regulation of response to biotic stimulus	14301	9	163	3
1.16E−04	8.72E−04	B cell homeostasis	14301	9	163	3
1.16E−04	8.72E−04	Negative regulation of fibroblast proliferation	14301	9	163	3
1.19E−04	8.94E−04	Response to glucocorticoid stimulus	14301	97	163	7
1.22E−04	9.08E−04	Positive regulation of leukocyte chemotaxis	14301	23	163	4
1.23E−04	9.08E−04	Regulation of wound healing	14301	43	163	5
1.23E−04	9.08E−04	Positive regulation of angiogenesis	14301	43	163	5
1.23E−04	9.08E−04	Regulation of fibroblast proliferation	14301	43	163	5
1.27E−04	9.34E−04	Positive regulation of phosphorylation	14301	131	163	8
1.29E−04	9.39E−04	Nuclear membrane organization	14301	2	163	2
1.29E−04	9.39E−04	Detoxification of copper ion	14301	2	163	2
1.29E−04	9.39E−04	Intracellular sequestering of iron ion	14301	2	163	2
1.29E−04	9.39E−04	Glial cell apoptosis	14301	2	163	2
1.29E−04	9.39E−04	Nuclear fragmentation involved in apoptotic nuclear change	14301	2	163	2
1.33E−04	9.68E−04	Regulation of membrane potential	14301	132	163	8
1.36E−04	9.80E−04	Negative regulation of organelle organization	14301	99	163	7
1.37E−04	9.80E−04	Taxis	14301	169	163	9
1.37E−04	9.80E−04	Molting cycle	14301	44	163	5
1.37E−04	9.80E−04	Chemotaxis	14301	169	163	9
1.37E−04	9.80E−04	Hair cycle	14301	44	163	5
1.44E−04	1.02E−03	Positive regulation of cell cycle	14301	70	163	6
1.43E−04	1.02E−03	Cellular cation homeostasis	14301	251	163	11
1.43E−04	1.02E−03	Positive regulation of transcription from rna polymerase ii promoter	14301	388	163	14
1.45E−04	1.02E−03	Demethylation	14301	24	163	4
1.45E−04	1.02E−03	Response to activity	14301	24	163	4
1.48E−04	1.04E−03	Positive regulation of phosphorus metabolic process	14301	134	163	8
1.48E−04	1.04E−03	Positive regulation of phosphate metabolic process	14301	134	163	8
1.59E−04	1.11E−03	Regulation of cell growth	14301	212	163	10
1.64E−04	1.14E−03	Prostate gland growth	14301	10	163	3
1.64E−04	1.14E−03	Protein kinase b signaling cascade	14301	10	163	3
1.64E−04	1.14E−03	Regulation of microtubule polymerization	14301	10	163	3
1.71E−04	1.18E−03	Lymphocyte homeostasis	14301	25	163	4
1.77E−04	1.22E−03	Response to dna damage stimulus	14301	396	163	14
1.85E−04	1.27E−03	Response to corticosteroid stimulus	14301	104	163	7
1.85E−04	1.27E−03	Negative regulation of gene expression	14301	551	163	17
1.91E−04	1.31E−03	Positive regulation of transcription, dna-dependent	14301	500	163	16
1.94E−04	1.33E−03	Negative regulation of cellular component organization	14301	177	163	9
1.95E−04	1.33E−03	Regulation of dna replication	14301	74	163	6
2.00E−04	1.35E−03	Epidermal growth factor receptor signaling pathway	14301	26	163	4
2.00E−04	1.35E−03	Regulation of microtubule polymerization or depolymerization	14301	26	163	4
2.08E−04	1.40E−03	Regulation of ion transport	14301	106	163	7
2.12E−04	1.42E−03	Regulation of leukocyte activation	14301	179	163	9
2.18E−04	1.46E−03	Macromolecular complex subunit organization	14301	724	163	20
2.21E−04	1.48E−03	Macromolecule metabolic process	14301	4016	163	67
2.24E−04	1.50E−03	Nitric oxide biosynthetic process	14301	11	163	3
2.30E−04	1.53E−03	Cellular response to biotic stimulus	14301	49	163	5
2.31E−04	1.53E−03	Positive regulation of cellular component organization	14301	222	163	10
2.33E−04	1.54E−03	Response to axon injury	14301	27	163	4
2.33E−04	1.54E−03	Cell cycle arrest	14301	108	163	7
2.43E−04	1.60E−03	Cellular protein metabolic process	14301	2153	163	42
2.43E−04	1.60E−03	Response to organic nitrogen	14301	77	163	6
2.45E−04	1.60E−03	Reproductive process in a multicellular organism	14301	511	163	16
2.45E−04	1.60E−03	Multicellular organism reproduction	14301	511	163	16
2.52E−04	1.64E−03	Defense response	14301	620	163	18
2.53E−04	1.65E−03	Regulation of striated muscle tissue development	14301	50	163	5
2.54E−04	1.65E−03	Macromolecular complex assembly	14301	676	163	19
2.58E−04	1.67E−03	Cellular di-, tri-valent inorganic cation homeostasis	14301	225	163	10
2.69E−04	1.74E−03	Regulation of leukocyte chemotaxis	14301	28	163	4
2.78E−04	1.79E−03	Regulation of muscle organ development	14301	51	163	5
2.81E−04	1.81E−03	Epidermis development	14301	186	163	9
2.97E−04	1.89E−03	Nitric oxide metabolic process	14301	12	163	3
2.97E−04	1.89E−03	Locomotory behavior	14301	273	163	11
3.05E−04	1.94E−03	Induction of apoptosis by intracellular signals	14301	52	163	5
3.05E−04	1.94E−03	G1/s transition of mitotic cell cycle	14301	52	163	5
3.09E−04	1.96E−03	Positive regulation of smooth muscle cell proliferation	14301	29	163	4
3.27E−04	2.07E−03	Regulation of transcription from rna polymerase ii promoter	14301	747	163	20
3.34E−04	2.11E−03	Negative regulation of neuron apoptosis	14301	53	163	5
3.51E−04	2.21E−03	Regulation of metabolic process	14301	3918	163	65
3.54E−04	2.21E−03	Regulation of embryonic development	14301	30	163	4
3.54E−04	2.21E−03	Mammary gland morphogenesis	14301	30	163	4
3.62E−04	2.26E−03	Muscle cell differentiation	14301	116	163	7
3.66E−04	2.28E−03	Chromosome segregation	14301	83	163	6
3.82E−04	2.35E−03	Positive regulation of blood vessel endothelial cell migration	14301	13	163	3
3.84E−04	2.35E−03	Positive regulation of metalloenzyme activity	14301	3	163	2
3.82E−04	2.35E−03	Regulation of glycoprotein biosynthetic process	14301	13	163	3
3.84E−04	2.35E−03	Regulation of metalloenzyme activity	14301	3	163	2
3.82E−04	2.35E−03	Positive regulation of interferon-gamma production	14301	13	163	3
3.82E−04	2.35E−03	Labyrinthine layer blood vessel development	14301	13	163	3
3.84E−04	2.35E−03	B cell apoptosis	14301	3	163	2
4.03E−04	2.45E−03	Negative regulation of angiogenesis	14301	31	163	4
4.03E−04	2.45E−03	Protein import into nucleus, translocation	14301	31	163	4
4.03E−04	2.45E−03	Positive regulation of leukocyte migration	14301	31	163	4
4.13E−04	2.50E−03	Cellular metabolic process	14301	4990	163	78
4.16E−04	2.52E−03	Regulation of epithelial cell proliferation	14301	85	163	6
4.43E−04	2.67E−03	Striated muscle cell differentiation	14301	86	163	6
4.45E−04	2.68E−03	Positive regulation of protein amino acid phosphorylation	14301	120	163	7
4.54E−04	2.73E−03	Peptidyl-amino acid modification	14301	158	163	8
4.56E−04	2.73E−03	Leukocyte homeostasis	14301	32	163	4
4.56E−04	2.73E−03	Regulation of protein kinase b signaling cascade	14301	32	163	4
4.67E−04	2.79E−03	Regulation of t cell activation	14301	121	163	7
4.72E−04	2.79E−03	Placenta development	14301	87	163	6
4.69E−04	2.79E−03	Dna catabolic process	14301	57	163	5
4.72E−04	2.79E−03	Mammary gland development	14301	87	163	6
4.82E−04	2.82E−03	Positive regulation of peptidyl-serine phosphorylation	14301	14	163	3
4.82E−04	2.82E−03	Spindle checkpoint	14301	14	163	3
4.82E−04	2.82E−03	Response to iron ion	14301	14	163	3
4.82E−04	2.82E−03	T cell activation involved in immune response	14301	14	163	3
4.82E−04	2.82E−03	Positive regulation of blood coagulation	14301	14	163	3
4.80E−04	2.82E−03	Negative regulation of developmental process	14301	289	163	11
4.91E−04	2.86E−03	Striated muscle tissue development	14301	122	163	7
5.07E−04	2.95E−03	Embryonic development	14301	601	163	17
5.09E−04	2.95E−03	Negative regulation of hydrolase activity	14301	58	163	5
5.09E−04	2.95E−03	Isoprenoid metabolic process	14301	58	163	5
5.15E−04	2.97E−03	Cellular response to hormone stimulus	14301	161	163	8
5.15E−04	2.97E−03	Regulation of mapkkk cascade	14301	161	163	8
5.32E−04	3.06E−03	Cellular catabolic process	14301	776	163	20
5.51E−04	3.14E−03	Dna damage checkpoint	14301	59	163	5
5.51E−04	3.14E−03	Cellular macromolecule metabolic process	14301	3508	163	59
5.51E−04	3.14E−03	Cellular component disassembly	14301	59	163	5
5.51E−04	3.14E−03	Regulation of fatty acid metabolic process	14301	59	163	5
5.59E−04	3.18E−03	Reproductive structure development	14301	163	163	8
5.70E−04	3.23E−03	Reproductive developmental process	14301	295	163	11
5.98E−04	3.38E−03	Regulation of viral genome replication	14301	15	163	3
5.98E−04	3.38E−03	Alpha-beta t cell differentiation	14301	15	163	3
6.00E−04	3.38E−03	Positive regulation of organelle organization	14301	91	163	6
6.43E−04	3.61E−03	Secondary metabolic process	14301	61	163	5
6.47E−04	3.62E−03	Response to lipid	14301	35	163	4
6.47E−04	3.62E−03	Cell aging	14301	35	163	4
6.68E−04	3.73E−03	Cellular component biogenesis	14301	1035	163	24
6.73E−04	3.75E−03	Protein localization in nucleus	14301	93	163	6
6.82E−04	3.79E−03	Response to nutrient	14301	168	163	8
6.93E−04	3.84E−03	T cell differentiation	14301	62	163	5
6.93E−04	3.84E−03	Negative regulation of cytoskeleton organization	14301	62	163	5
7.09E−04	3.92E−03	Cellular response to endogenous stimulus	14301	169	163	8
7.18E−04	3.95E−03	Regulation of dna metabolic process	14301	130	163	7
7.21E−04	3.95E−03	Iron ion homeostasis	14301	36	163	4
7.21E−04	3.95E−03	Organ regeneration	14301	36	163	4
7.46E−04	4.07E−03	Dna integrity checkpoint	14301	63	163	5
7.51E−04	4.07E−03	Muscle tissue development	14301	131	163	7
7.63E−04	4.07E−03	Positive regulation of muscle cell apoptosis	14301	4	163	2
7.63E−04	4.07E−03	Regulation of retroviral genome replication	14301	4	163	2
7.63E−04	4.07E−03	Regulation of protein heterodimerization activity	14301	4	163	2
7.63E−04	4.07E−03	Negative regulation of plasma membrane long-chain fatty acid transport	14301	4	163	2
7.63E−04	4.07E−03	Cd4-positive, alpha-beta t cell differentiation involved in immune response	14301	4	163	2
7.63E−04	4.07E−03	T-helper cell differentiation	14301	4	163	2
7.63E−04	4.07E−03	Positive regulation of cell migration involved in sprouting angiogenesis	14301	4	163	2
7.63E−04	4.07E−03	Negative regulation of calcium ion transport into cytosol	14301	4	163	2
7.53E−04	4.07E−03	Homeostasis of number of cells	14301	95	163	6
7.63E−04	4.07E−03	Positive regulation of smooth muscle cell apoptosis	14301	4	163	2
7.63E−04	4.07E−03	Response to uv-a	14301	4	163	2
7.80E−04	4.15E−03	Regulation of transport	14301	513	163	15
7.96E−04	4.22E−03	Cellular response to extracellular stimulus	14301	96	163	6
7.96E−04	4.22E−03	Regulation of protein localization	14301	172	163	8
8.01E−04	4.23E−03	Prostate gland development	14301	37	163	4
8.01E−04	4.23E−03	Terpenoid metabolic process	14301	37	163	4
8.22E−04	4.33E−03	Regulation of lipid metabolic process	14301	133	163	7
8.40E−04	4.42E−03	Cellular response to external stimulus	14301	97	163	6
8.79E−04	4.53E−03	Positive regulation of viral reproduction	14301	17	163	3
8.79E−04	4.53E−03	G1 phase of mitotic cell cycle	14301	17	163	3
8.79E−04	4.53E−03	Anatomical structure maturation	14301	17	163	3
8.79E−04	4.53E−03	Negative regulation of calcium ion transport	14301	17	163	3
8.79E−04	4.53E−03	Cellular response to lipopolysaccharide	14301	17	163	3
8.79E−04	4.53E−03	Positive regulation of coagulation	14301	17	163	3
8.79E−04	4.53E−03	Chromosome localization	14301	17	163	3
8.79E−04	4.53E−03	Establishment of chromosome localization	14301	17	163	3
8.79E−04	4.53E−03	Response to vitamin d	14301	17	163	3
8.89E−04	4.56E−03	Cell development	14301	632	163	17
8.88E−04	4.56E−03	Cellular response to reactive oxygen species	14301	38	163	4
8.87E−04	4.56E−03	Developmental maturation	14301	98	163	6
9.17E−04	4.69E−03	Regulation of cell size	14301	219	163	9
9.23E−04	4.71E−03	Regulation of t cell proliferation	14301	66	163	5
9.53E−04	4.85E−03	Localization of cell	14301	314	163	11
9.53E−04	4.85E−03	Cell motility	14301	314	163	11
9.80E−04	4.98E−03	Regulation of blood coagulation	14301	39	163	4
9.86E−04	4.99E−03	Kidney development	14301	100	163	6
1.03E−03	5.20E−03	Regulation of anatomical structure size	14301	317	163	11
1.05E−03	5.27E−03	Peptidyl-lysine modification	14301	18	163	3
1.05E−03	5.27E−03	Placenta blood vessel development	14301	18	163	3
1.08E−03	5.39E−03	Regulation of leukocyte migration	14301	40	163	4
1.08E−03	5.39E−03	Negative regulation of protein amino acid phosphorylation	14301	40	163	4
1.08E−03	5.39E−03	Nucleic acid phosphodiester bond hydrolysis	14301	40	163	4
1.08E−03	5.39E−03	Viral infectious cycle	14301	40	163	4
1.09E−03	5.45E−03	Response to vitamin	14301	102	163	6
1.13E−03	5.62E−03	Positive regulation of cell adhesion	14301	69	163	5
1.15E−03	5.71E−03	Renal system development	14301	103	163	6
1.17E−03	5.79E−03	Oxidation reduction	14301	648	163	17
1.19E−03	5.87E−03	Protein polyubiquitination	14301	41	163	4
1.21E−03	5.95E−03	Adaptive immune response based on somatic recombination of immune receptors built from immunoglobulin superfamily domains	14301	70	163	5
1.23E−03	6.04E−03	Alpha-beta t cell activation	14301	19	163	3
1.26E−03	6.04E−03	Alpha-beta t cell activation involved in immune response	14301	5	163	2
1.26E−03	6.04E−03	Alpha-beta t cell differentiation involved in immune response	14301	5	163	2
1.26E−03	6.04E−03	T cell differentiation involved in immune response	14301	5	163	2
1.26E−03	6.04E−03	B cell lineage commitment	14301	5	163	2
1.26E−03	6.04E−03	T cell lineage commitment	14301	5	163	2
1.26E−03	6.04E−03	Regulation of cytoskeleton organization	14301	143	163	7
1.26E−03	6.04E−03	Cellular response to fatty acid	14301	5	163	2
1.23E−03	6.04E−03	Lymphocyte activation involved in immune response	14301	19	163	3
1.26E−03	6.04E−03	Positive regulation of establishment of protein localization in plasma membrane	14301	5	163	2
1.26E−03	6.04E−03	Regulation of cyclin-dependent protein kinase activity involved by g1/s	14301	5	163	2
1.26E−03	6.04E−03	Positive regulation of cyclin-dependent protein kinase activity involved in g1/s	14301	5	163	2
1.26E−03	6.04E−03	Regulation of cell migration involved in sprouting angiogenesis	14301	5	163	2
1.26E−03	6.04E−03	Necrotic cell death	14301	5	163	2
1.23E−03	6.04E−03	Negative regulation of microtubule polymerization or depolymerization	14301	19	163	3
1.26E−03	6.04E−03	Positive regulation of sodium ion transport	14301	5	163	2
1.27E−03	6.07E−03	Positive regulation of lymphocyte activation	14301	105	163	6
1.28E−03	6.13E−03	Adaptive immune response	14301	71	163	5
1.38E−03	6.58E−03	Cellular protein localization	14301	433	163	13
1.42E−03	6.75E−03	Regulation of coagulation	14301	43	163	4
1.44E−03	6.75E−03	Regulation of peptidyl-serine phosphorylation	14301	20	163	3
1.44E−03	6.75E−03	Cell migration	14301	281	163	10
1.44E−03	6.75E−03	G2/m transition dna damage checkpoint	14301	20	163	3
1.44E−03	6.75E−03	Peptidyl-threonine phosphorylation	14301	20	163	3
1.44E−03	6.75E−03	Regulation of smooth muscle cell migration	14301	20	163	3
1.44E−03	6.75E−03	Cellular response to molecule of bacterial origin	14301	20	163	3
1.44E−03	6.75E−03	Regulation of survival gene product expression	14301	20	163	3
1.44E−03	6.75E−03	Cellular membrane organization	14301	382	163	12
1.47E−03	6.86E−03	Cellular macromolecule localization	14301	436	163	13
1.47E−03	6.86E−03	Membrane organization	14301	383	163	12
1.47E−03	6.86E−03	Eye development	14301	147	163	7
1.49E−03	6.93E−03	Skeletal system development	14301	332	163	11
1.52E−03	7.04E−03	Regulation of cellular component size	14301	283	163	10
1.55E−03	7.12E−03	B cell differentiation	14301	44	163	4
1.55E−03	7.12E−03	Positive regulation of protein kinase activity	14301	236	163	9
1.55E−03	7.12E−03	Regulation of muscle contraction	14301	74	163	5
1.55E−03	7.12E−03	Eye morphogenesis	14301	74	163	5
1.55E−03	7.12E−03	Positive regulation of epithelial cell proliferation	14301	44	163	4
1.57E−03	7.20E−03	Negative regulation of transcription	14301	494	163	14
1.63E−03	7.45E−03	Cellular macromolecule catabolic process	14301	441	163	13
1.66E−03	7.59E−03	Negative regulation of homeostatic process	14301	21	163	3
1.66E−03	7.59E−03	Positive regulation of protein polymerization	14301	21	163	3
1.68E−03	7.64E−03	Epithelium development	14301	337	163	11
1.72E−03	7.81E−03	Protein localization in organelle	14301	151	163	7
1.74E−03	7.89E−03	Negative regulation of nucleobase, nucleoside, nucleotide and nucleic acid metabolic process	14301	556	163	15
1.79E−03	8.06E−03	Rhythmic process	14301	152	163	7
1.79E−03	8.06E−03	Regulation of map kinase activity	14301	152	163	7
1.78E−03	8.06E−03	Organelle fission	14301	241	163	9
1.83E−03	8.24E−03	Positive regulation of cytoskeleton organization	14301	46	163	4
1.88E−03	8.29E−03	Regulation of natural killer cell mediated cytotoxicity directed against tumor cell target	14301	6	163	2
1.88E−03	8.29E−03	Positive regulation of natural killer cell mediated cytotoxicity directed against tumor cell target	14301	6	163	2
1.88E−03	8.29E−03	Phospholipid dephosphorylation	14301	6	163	2
[truncated: 690 more rows]

[truncated: 8 more sheets: Biological f. Podophyllotoxin, Biological f. Spongistatine, Biological f. Tasidotine, Biological f. Vinblastine, Biological f. Vincristine, Biological f. Vindesine, Biological f. Vinorelbine, Biological f. MTA-DDA]
